# Supplementary material for: Assessment of the kidney and lung as immune barriers and hematopoietic sites in the invasive apple snail Pomacea canaliculata
Source: PeerJ. 2018 Oct 12;6:e5789. doi: 10.7717/peerj.5789 (PMC6187997; doi:10.7717/peerj.5789)
Supplement: Data S1 [file peerj-06-5789-s002.zip]

Archive with 348 entries (336 files):
- Supplemental data S1.xlsx
- C1/
- C1/Im02 Nuclei.png
- C1/Im02_Nuclei.txt
- C1/Im03 Nuclei.png
- C1/Im03_Nuclei.txt
- C1/Im04 Nuclei.png
- C1/Im04_Nuclei.txt
- C1/Im06 Nuclei.png
- C1/Im06_Nuclei.txt
- C1/Im07 Nuclei.png
- C1/Im07_Nuclei.txt
- C1/Im08 Nuclei.png
- C1/Im08_Nuclei.txt
- C1/Image0002 GRID.jpg
- C1/Image0002.jpg
- C1/Image0003 GRID.jpg
- C1/Image0003.jpg
- C1/Image0004 GRID.jpg
- C1/Image0004.jpg
- C1/Image0006 GRID.jpg
- C1/Image0006.jpg
- C1/Image0007 GRID.jpg
- C1/Image0007.jpg
- C1/Image0008 GRID.jpg
- C1/Image0008.jpg
- C2/
- C2/Im08 Nuclei.png
- C2/Im08_Nuclei.txt
- C2/Im09 Nuclei.png
- C2/Im09_Nuclei.txt
- C2/Im10 Nuclei.png
- C2/Im10_Nuclei.txt
- C2/Im11 Nuclei.png
- C2/Im11_Nuclei.txt
- C2/Im12 Nuclei.png
- C2/Im12_Nuclei.txt
- C2/Im13 Nuclei.png
- C2/Im13_Nuclei.txt
- C2/Image0008 GRID.jpg
- C2/Image0008.jpg
- C2/Image0009 GRID.jpg
- C2/Image0009.jpg
- C2/Image0010 GRID.jpg
- C2/Image0010.jpg
- C2/Image0011 GRID.jpg
- C2/Image0011.jpg
- C2/Image0012 GRID.jpg
- C2/Image0012.jpg
- C2/Image0013 GRID.jpg
- C2/Image0013.jpg
- C3/
- C3/Im14 Nuclei.png
- C3/Im14_Nuclei.txt
- C3/Im15 Nuclei.png
- C3/Im15_Nuclei.txt
- C3/Im17 Nuclei.png
- C3/Im17_Nuclei.txt
- C3/Im18 Nuclei.png
- C3/Im18_Nuclei.txt
- C3/Im19 Nuclei.png
- C3/Im19_Nuclei.txt
- C3/Im20 Nuclei.png
- C3/Im20_Nuclei.txt
- C3/Image0014 GRID.jpg
- C3/Image0014.jpg
- C3/Image0015 GRID.jpg
- C3/Image0015.jpg
- C3/Image0017 GRID.jpg
- C3/Image0017.jpg
- C3/Image0018 GRID.jpg
- C3/Image0018.jpg
- C3/Image0019 GRID.jpg
- C3/Image0019.jpg
- C3/Image0020 GRID.jpg
- C3/Image0020.jpg
- C4/
- C4/Im21 Nuclei.png
- C4/Im21_Nuclei.txt
- C4/Im22 Nuclei.png
- C4/Im22_Nuclei.txt
- C4/Im23 Nuclei.png
- C4/Im23_Nuclei.txt
- C4/Im24 Nuclei.png
- C4/Im24_Nuclei.txt
- C4/Im25 Nuclei.png
- C4/Im25_Nuclei.txt
- C4/Im26 Nuclei.png
- C4/Im26_Nuclei.txt
- C4/Image0021 GRID.jpg
- C4/Image0021.jpg
- C4/Image0022 GRID.jpg
- C4/Image0022.jpg
- C4/Image0023 GRID.jpg
- C4/Image0023.jpg
- C4/Image0024 GRID.jpg
- C4/Image0024.jpg
- C4/Image0025 GRID.jpg
- C4/Image0025.jpg
- C4/Image0026 GRID.jpg
- C4/Image0026.jpg
- C5/
- C5/Im27 Nuclei.png
- C5/Im27_Nuclei.txt
- C5/Im28 Nuclei.png
- C5/Im28_Nuclei.txt
- C5/Im29 Nuclei.png
- C5/Im29_Nuclei.txt
- C5/Im30 Nuclei.png
- C5/Im30_Nuclei.txt
- C5/Im31 Nuclei.png
- C5/Im31_Nuclei.txt
- C5/Im32 Nuclei.png
- C5/Im32_Nuclei.txt
- C5/Image0027 GRID.jpg
- C5/Image0027.jpg
- C5/Image0028 GRID.jpg
- C5/Image0028.jpg
- C5/Image0029 GRID.jpg
- C5/Image0029.jpg
- C5/Image0030 GRID.jpg
- C5/Image0030.jpg
- C5/Image0031 GRID.jpg
- C5/Image0031.jpg
- C5/Image0032 GRID.jpg
- C5/Image0032.jpg
- C6/
- C6/Im01 Nuclei.png
- C6/Im01_Nuclei.txt
- C6/Im02 Nuclei.png
- C6/Im02_Nuclei.txt
- C6/Im04 Nuclei.png
- C6/Im04_Nuclei.txt
- C6/Im05 Nuclei.png
- C6/Im05_Nuclei.txt
- C6/Im06 Nuclei.png
- C6/Im06_Nuclei.txt
- C6/Im07 Nuclei.png
- C6/Im07_Nuclei.txt
- C6/Image0001 GRID.jpg
- C6/Image0001.jpg
- C6/Image0002 GRID.jpg
- C6/Image0002.jpg
- C6/Image0004 GRID.jpg
- C6/Image0004.jpg
- C6/Image0005 GRID.jpg
- C6/Image0005.jpg
- C6/Image0006 GRID.jpg
- C6/Image0006.jpg
- C6/Image0007 GRID.jpg
- C6/Image0007.jpg
- T1/
- T1/.DS_Store
- T1/._.DS_Store
- T1/._Image0005 GRID.jpg
- T1/._Image0007 GRID.jpg
- T1/._Image0008 GRID.jpg
- T1/._Image0009 GRID.jpg
- T1/._Image0010 GRID.jpg
- T1/._Image0016 GRID.jpg
- T1/Im05 Nuclei.png
- T1/Im05_Nuclei.txt
- T1/Im07 Nuclei.png
- T1/Im07_Nuclei.txt
- T1/Im08 Nuclei.png
- T1/Im08_Nuclei.txt
- T1/Im09 Nuclei.png
- T1/Im09_Nuclei.txt
- T1/Im10 Nuclei.png
- T1/Im10_Nuclei.txt
- T1/Im16 Nuclei.png
- T1/Im16_Nuclei.txt
- T1/Image0005 GRID.jpg
- T1/Image0005_1.jpg
- T1/Image0007 GRID.jpg
- T1/Image0007_1.jpg
- T1/Image0008 GRID.jpg
- T1/Image0008.jpg
- T1/Image0009 GRID.jpg
- T1/Image0009.jpg
- T1/Image0010 GRID.jpg
- T1/Image0010.jpg
- T1/Image0016 GRID.jpg
- T1/Image0016_1.jpg
- T2/
- T2/.DS_Store
- T2/._.DS_Store
- T2/._Image0011 GRID.jpg
- T2/._Image0012 GRID.jpg
- T2/._Image0013 GRID.jpg
- T2/._Image0014 GRID.jpg
- T2/._Image0016 GRID.jpg
- T2/._Image0017 GRID.jpg
- T2/Im11 Nuclei.png
- T2/Im11_Nuclei.txt
- T2/Im12 Nuclei.png
- T2/Im12_Nuclei.txt
- T2/Im13 Nuclei.png
- T2/Im13_Nuclei.txt
- T2/Im14 Nuclei.png
- T2/Im14_Nuclei.txt
- T2/Im16 Nuclei.png
- T2/Im16_Nuclei.txt
- T2/Im17 Nuclei.png
- T2/Im17_Nuclei.txt
- T2/Image0011 GRID.jpg
- T2/Image0011.jpg
- T2/Image0012 GRID.jpg
- T2/Image0012.jpg
- T2/Image0013 GRID.jpg
- T2/Image0013.jpg
- T2/Image0014 GRID.jpg
- T2/Image0014.jpg
- T2/Image0016 GRID.jpg
- T2/Image0016.jpg
- T2/Image0017 GRID.jpg
- T2/Image0017.jpg
- T3/
- T3/.DS_Store
- T3/._.DS_Store
- T3/._Image0001 GRID.jpg
- T3/._Image0003 GRID.jpg
- T3/._Image0004 GRID.jpg
- T3/._Image0006 GRID.jpg
- T3/._Image0007 GRID.jpg
- T3/Im01 Nuclei.png
- T3/Im01_Nuclei.txt
- T3/Im03 Nuclei.png
- T3/Im03_Nuclei.txt
- T3/Im04 Nuclei.png
- T3/Im04_Nuclei.txt
- T3/Im05 Nuclei.png
- T3/Im05_Nuclei.txt
- T3/Im06 Nuclei.png
- T3/Im06_Nuclei.txt
- T3/Im07 Nuclei.png
- T3/Im07_Nuclei.txt
- T3/Image0001 GRID.jpg
- T3/Image0001.jpg
- T3/Image0003 GRID.jpg
- T3/Image0003.jpg
- T3/Image0004 GRID.jpg
- T3/Image0004.jpg
- T3/Image0005 GRID.jpg
- T3/Image0005.jpg
- T3/Image0006 GRID.jpg
- T3/Image0006.jpg
- T3/Image0007 GRID.jpg
- T3/Image0007.jpg
- T4/
- T4/.DS_Store
- T4/._.DS_Store
- T4/._Image0033 GRID.jpg
- T4/._Image0034 GRID.jpg
- T4/._Image0035 GRID.jpg
- T4/._Image0036 GRID.jpg
- T4/._Image0037 GRID.jpg
- T4/._Image0038 GRID.jpg
- T4/Im33 Nuclei.png
- T4/Im33_Nuclei.txt
- T4/Im34 Nuclei.png
- T4/Im34_Nuclei.txt
- T4/Im35 Nuclei.png
- T4/Im35_Nuclei.txt
- T4/Im36 Nuclei.png
- T4/Im36_Nuclei.txt
- T4/Im37 Nuclei.png
- T4/Im37_Nuclei.txt
- T4/Im38 Nuclei.png
- T4/Im38_Nuclei.txt
- T4/Image0033 GRID.jpg
- T4/Image0033.jpg
- T4/Image0034 GRID.jpg
- T4/Image0034.jpg
- T4/Image0035 GRID.jpg
- T4/Image0035.jpg
- T4/Image0036 GRID.jpg
- T4/Image0036.jpg
- T4/Image0037 GRID.jpg
- T4/Image0037.jpg
- T4/Image0038 GRID.jpg
- T4/Image0038.jpg
- T5/
- T5/.DS_Store
- T5/._.DS_Store
- T5/._Image0039 GRID.jpg
- T5/._Image0041 GRID.jpg
- T5/._Image0042 GRID.jpg
- T5/._Image0043 GRID.jpg
- T5/._Image0044 GRID.jpg
- T5/._Image0045 GRID.jpg
- T5/Im39 Nuclei.png
- T5/Im39_Nuclei.txt
- T5/Im41 Nuclei.png
- T5/Im41_Nuclei.txt
- T5/Im42 Nuclei.png
- T5/Im42_Nuclei.txt
- T5/Im43 Nuclei.png
- T5/Im43_Nuclei.txt
- T5/Im44 Nuclei.png
[truncated: 48 more entries]
