# Supplementary material for: Assessment of the kidney and lung as immune barriers and hematopoietic sites in the invasive apple snail Pomacea canaliculata
Source: PeerJ. 2018 Oct 12;6:e5789. doi: 10.7717/peerj.5789 (PMC6187997; doi:10.7717/peerj.5789)
Supplement: Data S1 [file peerj-06-5789-s002.zip › Supplemental data S1.xlsx]

## Sheet: Nuclei counts
Treatment: control				Nuclei counts			Treatment: yeast-injected				Nuclei counts
Animal	FileName	Sacrifice Time		#	FileName_Nuclei		Animal	FileName	Sacrifice Time		#	FileName_Nuclei
c1	Image0002	48h		144	Im02 Nuclei		t1	Image0005	48h		66	Im05 Nuclei
c1	Image0003	48h		132	Im03 Nuclei		t1	Image0007	48h		40	Im07 Nuclei
c1	Image0004	48h		225	Im04 Nuclei		t1	Image0008	48h		80	Im08 Nuclei
c1	Image0006	48h		288	Im06 Nuclei		t1	Image0009	48h		113	Im09 Nuclei
c1	Image0007	48h		187	Im07 Nuclei		t1	Image0010	48h		147	Im10 Nuclei
c1	Image0008	48h		376	Im08 Nuclei		t1	Image0016	48h		76	Im16 Nuclei
c2	Image0008	48h		249	Im08 Nuclei		t2	Image0011	48h		183	Im11 Nuclei
c2	Image0009	48h		146	Im09 Nuclei		t2	Image0012	48h		121	Im12 Nuclei
c2	Image0010	48h		395	Im10 Nuclei		t2	Image0013	48h		179	Im13 Nuclei
c2	Image0011	48h		268	Im11 Nuclei		t2	Image0014	48h		139	Im14 Nuclei
c2	Image0012	48h		371	Im12 Nuclei		t2	Image0016	48h		141	Im16 Nuclei
c2	Image0013	48h		219	Im13 Nuclei		t2	Image0017	48h		230	Im17 Nuclei
c3	Image0014	48h		167	Im14 Nuclei		t3	Image0001	48h		57	Im01 Nuclei
c3	Image0015	48h		136	Im15 Nuclei		t3	Image0003	48h		74	Im03 Nuclei
c3	Image0017	48h		123	Im17 Nuclei		t3	Image0004	48h		235	Im04 Nuclei
c3	Image0018	48h		286	Im18 Nuclei		t3	Image0005	48h		166	Im05 Nuclei
c3	Image0019	48h		96	Im19 Nuclei		t3	Image0006	48h		262	Im06 Nuclei
c3	Image0020	48h		115	Im20 Nuclei		t3	Image0007	48h		153	Im07 Nuclei
c4	Image0021	96h		191	Im21 Nuclei		t4	Image0033	96h		241	Im33 Nuclei
c4	Image0022	96h		166	Im22 Nuclei		t4	Image0034	96h		376	Im34 Nuclei
c4	Image0023	96h		228	Im23 Nuclei		t4	Image0035	96h		311	Im35 Nuclei
c4	Image0024	96h		123	Im24 Nuclei		t4	Image0036	96h		201	Im36 Nuclei
c4	Image0025	96h		400	Im25 Nuclei		t4	Image0037	96h		283	Im37 Nuclei
c4	Image0026	96h		339	Im26 Nuclei		t4	Image0038	96h		181	Im38 Nuclei
c5	Image0027	96h		200	Im27 Nuclei		t5	Image0039	96h		314	Im39 Nuclei
c5	Image0028	96h		226	Im28 Nuclei		t5	Image0041	96h		598	Im41 Nuclei
c5	Image0029	96h		304	Im29 Nuclei		t5	Image0042	96h		411	Im42 Nuclei
c5	Image0030	96h		236	Im30 Nuclei		t5	Image0043	96h		332	Im43 Nuclei
c5	Image0031	96h		141	Im31 Nuclei		t5	Image0044	96h		339	Im44 Nuclei
c5	Image0032	96h		264	Im32 Nuclei		t5	Image0045	96h		180	Im45 Nuclei
c6	Image0001	96h		337	Im01 Nuclei		t6	Image0046	96h		283	Im46 Nuclei
c6	Image0002	96h		231	Im02 Nuclei		t6	Image0047	96h		175	Im47 Nuclei
c6	Image0004	96h		101	Im04 Nuclei		t6	Image0048	96h		295	Im48 Nuclei
c6	Image0005	96h		280	Im05 Nuclei		t6	Image0049	96h		183	Im49 Nuclei
c6	Image0006	96h		293	Im06 Nuclei		t6	Image0050	96h		123	Im50 Nuclei
c6	Image0007	96h		225	Im07 Nuclei		t6	Image0051	96h		73	Im51 Nuclei

## Sheet: BrdU Counts
Treatment: control				BrdU counts				Treatment: yeast-injected				BrdU counts
Animal	FileName	Sacrifice Time		Researcher 1	Researcher 2			Animal	FileName	Sacrifice Time		Researcher 1	Researcher 2
c1	Image0002	48h		8	8			t1	Image0005	48h		4	2
c1	Image0003	48h		4	2			t1	Image0007	48h		3	3
c1	Image0004	48h		8	8			t1	Image0008	48h		1	1
c1	Image0006	48h		7	5			t1	Image0009	48h		4	2
c1	Image0007	48h		2	3			t1	Image0010	48h		6	4
c1	Image0008	48h		5	4			t1	Image0016	48h		3	5
c2	Image0008	48h		3	3			t2	Image0011	48h		10	10
c2	Image0009	48h		5	5			t2	Image0012	48h		6	8
c2	Image0010	48h		7	5			t2	Image0013	48h		6	9
c2	Image0011	48h		11	11			t2	Image0014	48h		6	7
c2	Image0012	48h		7	7			t2	Image0016	48h		8	9
c2	Image0013	48h		5	2			t2	Image0017	48h		4	2
c3	Image0014	48h		1	3			t3	Image0001	48h		3	4
c3	Image0015	48h		2	4			t3	Image0003	48h		4	6
c3	Image0017	48h		3	5			t3	Image0004	48h		6	8
c3	Image0018	48h		2	4			t3	Image0005	48h		4	6
c3	Image0019	48h		4	4			t3	Image0006	48h		4	1
c3	Image0020	48h		1	2			t3	Image0007	48h		1	1
c4	Image0021	96h		7	7			t4	Image0033	96h		3	3
c4	Image0022	96h		9	9			t4	Image0034	96h		18	18
c4	Image0023	96h		2	4			t4	Image0035	96h		2	1
c4	Image0024	96h		3	5			t4	Image0036	96h		2	2
c4	Image0025	96h		8	8			t4	Image0037	96h		9	9
c4	Image0026	96h		12	13			t4	Image0038	96h		4	5
c5	Image0027	96h		8	7			t5	Image0039	96h		6	9
c5	Image0028	96h		14	16			t5	Image0041	96h		15	17
c5	Image0029	96h		14	12			t5	Image0042	96h		8	9
c5	Image0030	96h		5	6			t5	Image0043	96h		12	10
c5	Image0031	96h		6	6			t5	Image0044	96h		9	6
c5	Image0032	96h		23	23			t5	Image0045	96h		12	9
c6	Image0001	96h		14	14			t6	Image0046	96h		5	5
c6	Image0002	96h		8	8			t6	Image0047	96h		2	6
c6	Image0004	96h		2	2			t6	Image0048	96h		9	9
c6	Image0005	96h		12	11			t6	Image0049	96h		2	2
c6	Image0006	96h		12	12			t6	Image0050	96h		3	3
c6	Image0007	96h		7	7			t6	Image0051	96h		3	4

## Sheet: Islets' area
Treatment: control				Islets' area				Treatment: yeast-injected				Islets' area
Animal	FileName	Sacrifice Time		pixels	FileName_Area			Animal	FileName	Sacrifice Time		pixels	FileName_Area
c1	Image0002	48h		88843	Image0002 GRID			t1	Image0005	48h		30856	Image0005 GRID
c1	Image0003	48h		50522	Image0003 GRID			t1	Image0007	48h		25092	Image0007 GRID
c1	Image0004	48h		86110	Image0004 GRID			t1	Image0008	48h		19051	Image0008 GRID
c1	Image0006	48h		91688	Image0006 GRID			t1	Image0009	48h		61807	Image0009 GRID
c1	Image0007	48h		100287	Image0007 GRID			t1	Image0010	48h		76187	Image0010 GRID
c1	Image0008	48h		103530	Image0008 GRID			t1	Image0016	48h		32034	Image0016 GRID
c2	Image0008	48h		90555	Image0008 GRID			t2	Image0011	48h		106114	Image0011 GRID
c2	Image0009	48h		98267	Image0009 GRID			t2	Image0012	48h		110033	Image0012 GRID
c2	Image0010	48h		125078	Image0010 GRID			t2	Image0013	48h		124712	Image0013 GRID
c2	Image0011	48h		108609	Image0011 GRID			t2	Image0014	48h		112656	Image0014 GRID
c2	Image0012	48h		184275	Image0012 GRID			t2	Image0016	48h		140221	Image0016 GRID
c2	Image0013	48h		96895	Image0013 GRID			t2	Image0017	48h		117491	Image0017 GRID
c3	Image0014	48h		109453	Image0014 GRID			t3	Image0001	48h		21745	Image0001 GRID
c3	Image0015	48h		125714	Image0015 GRID			t3	Image0003	48h		34012	Image0003 GRID
c3	Image0017	48h		111316	Image0017 GRID			t3	Image0004	48h		91308	Image0004 GRID
c3	Image0018	48h		90850	Image0018 GRID			t3	Image0005	48h		78739	Image0005 GRID
c3	Image0019	48h		45714	Image0019 GRID			t3	Image0006	48h		114427	Image0006 GRID
c3	Image0020	48h		87243	Image0020 GRID			t3	Image0007	48h		52614	Image0007 GRID
c4	Image0021	96h		72253	Image0021 GRID			t4	Image0033	96h		92558	Image0033 GRID
c4	Image0022	96h		50805	Image0022 GRID			t4	Image0034	96h		284036	Image0034 GRID
c4	Image0023	96h		32845	Image0023 GRID			t4	Image0035	96h		105866	Image0035 GRID
c4	Image0024	96h		36025	Image0024 GRID			t4	Image0036	96h		69064	Image0036 GRID
c4	Image0025	96h		72368	Image0025 GRID			t4	Image0037	96h		153824	Image0037 GRID
c4	Image0026	96h		128274	Image0026 GRID			t4	Image0038	96h		68350	Image0038 GRID
c5	Image0027	96h		84617	Image0027 GRID			t5	Image0039	96h		103471	Image0039 GRID
c5	Image0028	96h		70747	Image0028 GRID			t5	Image0041	96h		262036	Image0041 GRID
c5	Image0029	96h		98002	Image0029 GRID			t5	Image0042	96h		227636	Image0042 GRID
c5	Image0030	96h		70303	Image0030 GRID			t5	Image0043	96h		121743	Image0043 GRID
c5	Image0031	96h		53557	Image0031 GRID			t5	Image0044	96h		165423	Image0044 GRID
c5	Image0032	96h		112452	Image0032 GRID			t5	Image0045	96h		114516	Image0045 GRID
c6	Image0001	96h		86162	Image0001 GRID			t6	Image0046	96h		44777	Image0046 GRID
c6	Image0002	96h		44224	Image0002 GRID			t6	Image0047	96h		39904	Image0047 GRID
c6	Image0004	96h		52281	Image0004 GRID			t6	Image0048	96h		166387	Image0048 GRID
c6	Image0005	96h		148739	Image0005 GRID			t6	Image0049	96h		47852	Image0049 GRID
c6	Image0006	96h		203126	Image0006 GRID			t6	Image0050	96h		51541	Image0050 GRID
c6	Image0007	96h		59850	Image0007 GRID			t6	Image0051	96h		26100	Image0051 GRID
