# Supplementary material for: Assessment of the kidney and lung as immune barriers and hematopoietic sites in the invasive apple snail Pomacea canaliculata
Source: PeerJ. 2018 Oct 12;6:e5789. doi: 10.7717/peerj.5789 (PMC6187997; doi:10.7717/peerj.5789)
Supplement: Data S1 [file peerj-06-5789-s002.zip › C1/Im02_Nuclei.txt]

ImageNumber	ObjectNumber	Location_Center_X	Location_Center_Y	Number_Object_Number
1	1	334.943396226	3.32075471698	1
1	2	561.87804878	12.5853658537	2
1	3	588.409836066	30.3770491803	3
1	4	411.025	33.0	4
1	5	568.044444444	35.2666666667	5
1	6	454.730769231	41.2692307692	6
1	7	654.37037037	89.2592592593	7
1	8	513.836363636	121.236363636	8
1	9	219.714285714	153.448979592	9
1	10	474.418181818	156.527272727	10
1	11	723.944444444	189.259259259	11
1	12	711.745762712	200.576271186	12
1	13	722.081967213	201.950819672	13
1	14	431.78030303	211.992424242	14
1	15	733.113636364	220.397727273	15
1	16	232.794871795	224.423076923	16
1	17	711.418181818	233.109090909	17
1	18	234.614285714	236.542857143	18
1	19	757.2	241.555555556	19
1	20	202.016949153	244.06779661	20
1	21	720.24	264.16	21
1	22	724.336363636	273.218181818	22
1	23	693.479452055	274.890410959	23
1	24	407.053763441	284.268817204	24
1	25	331.051282051	299.948717949	25
1	26	682.365853659	304.445121951	26
1	27	694.846153846	303.67032967	27
1	28	269.669491525	309.686440678	28
1	29	352.469135802	316.320987654	29
1	30	290.695238095	323.247619048	30
1	31	412.917721519	323.234177215	31
1	32	718.12195122	323.256097561	32
1	33	395.303030303	325.945454545	33
1	34	308.746666667	327.906666667	34
1	35	450.468253968	325.325396825	35
1	36	509.965517241	331.206896552	36
1	37	414.871559633	334.660550459	37
1	38	396.687943262	336.134751773	38
1	39	674.978723404	337.638297872	39
1	40	267.5	337.785714286	40
1	41	299.773584906	340.018867925	41
1	42	280.211267606	342.549295775	42
1	43	492.677419355	344.333333333	43
1	44	343.525714286	342.422857143	44
1	45	430.695121951	344.719512195	45
1	46	411.700854701	349.726495726	46
1	47	456.227848101	349.582278481	47
1	48	424.007142857	352.957142857	48
1	49	459.706521739	356.206521739	49
1	50	364.024193548	357.475806452	50
1	51	471.508474576	358.550847458	51
1	52	404.681528662	361.636942675	52
1	53	328.971428571	362.971428571	53
1	54	340.624161074	365.865771812	54
1	55	518.006410256	368.038461538	55
1	56	567.281553398	364.097087379	56
1	57	354.439490446	368.853503185	57
1	58	375.823076923	374.369230769	58
1	59	386.009090909	380.118181818	59
1	60	439.548837209	373.91627907	60
1	61	480.520408163	376.163265306	61
1	62	380.152173913	381.847826087	62
1	63	457.015384615	378.153846154	63
1	64	525.063291139	378.405063291	64
1	65	464.578313253	379.469879518	65
1	66	373.808695652	385.365217391	66
1	67	536.985294118	385.794117647	67
1	68	640.066666667	381.711111111	68
1	69	492.73880597	388.0	69
1	70	664.672	387.488	70
1	71	422.171428571	391.385714286	71
1	72	439.365671642	392.641791045	72
1	73	479.745901639	391.901639344	73
1	74	551.524752475	395.336633663	74
1	75	339.593103448	394.165517241	75
1	76	496.872727273	399.190909091	76
1	77	396.172413793	400.08045977	77
1	78	412.810055866	402.899441341	78
1	79	508.025316456	403.392405063	79
1	80	641.5375	403.15	80
1	81	445.206349206	407.608465608	81
1	82	525.1375	405.76875	82
1	83	384.796178344	409.070063694	83
1	84	463.73880597	409.746268657	84
1	85	516.684563758	417.577181208	85
1	86	352.62804878	417.274390244	86
1	87	466.883116883	418.792207792	87
1	88	477.633986928	420.052287582	88
1	89	500.569444444	418.62962963	89
1	90	450.327272727	428.690909091	90
1	91	400.388888889	427.981481481	91
1	92	474.671232877	428.547945205	92
1	93	352.931372549	431.225490196	93
1	94	388.658385093	430.409937888	94
1	95	434.956521739	432.043478261	95
1	96	516.164383562	431.061643836	96
1	97	456.144144144	438.117117117	97
1	98	343.564102564	440.871794872	98
1	99	429.912790698	443.715116279	99
1	100	488.012658228	444.890295359	100
1	101	471.832432432	450.545945946	101
1	102	391.075812274	449.797833935	102
1	103	539.375634518	447.624365482	103
1	104	509.475177305	445.382978723	104
1	105	521.051282051	452.948717949	105
1	106	369.118811881	455.594059406	106
1	107	415.450549451	458.423076923	107
1	108	431.377142857	457.074285714	108
1	109	456.273381295	460.625899281	109
1	110	540.923076923	463.653846154	110
1	111	469.773333333	464.573333333	111
1	112	557.886363636	469.022727273	112
1	113	448.261363636	469.125	113
1	114	504.811023622	470.88976378	114
1	115	565.253731343	473.373134328	115
1	116	401.345454545	483.436363636	116
1	117	378.357142857	486.555555556	117
1	118	490.362318841	490.115942029	118
1	119	543.008849558	493.690265487	119
1	120	617.24742268	495.783505155	120
1	121	573.373239437	504.316901408	121
1	122	562.741007194	508.482014388	122
1	123	182.615384615	513.384615385	123
1	124	594.509433962	526.849056604	124
1	125	394.344262295	534.614754098	125
1	126	236.522727273	556.909090909	126
1	127	642.860759494	575.670886076	127
1	128	176.5	577.712121212	128
1	129	579.547619048	579.476190476	129
1	130	392.48	581.2	130
1	131	391.257575758	588.545454545	131
1	132	465.336956522	594.065217391	132
1	133	445.397590361	611.759036145	133
1	134	467.043478261	614.652173913	134
1	135	143.195652174	617.760869565	135
1	136	456.0	624.6875	136
1	137	475.123287671	629.863013699	137
1	138	487.753623188	649.275362319	138
1	139	696.564102564	662.948717949	139
1	140	338.428571429	667.5	140
1	141	594.947368421	686.347368421	141
1	142	512.707692308	689.430769231	142
1	143	302.777777778	693.619047619	143
1	144	311.043478261	729.130434783	144
