# Supplementary material for: Assessment of the kidney and lung as immune barriers and hematopoietic sites in the invasive apple snail Pomacea canaliculata
Source: PeerJ. 2018 Oct 12;6:e5789. doi: 10.7717/peerj.5789 (PMC6187997; doi:10.7717/peerj.5789)
Supplement: Data S1 [file peerj-06-5789-s002.zip › C1/Im03_Nuclei.txt]

ImageNumber	ObjectNumber	Location_Center_X	Location_Center_Y	Number_Object_Number
1	1	328.071428571	61.9285714286	1
1	2	280.891304348	73.152173913	2
1	3	242.681818182	86.3863636364	3
1	4	298.829268293	99.9756097561	4
1	5	345.785714286	142.128571429	5
1	6	226.755102041	193.448979592	6
1	7	216.512195122	197.902439024	7
1	8	168.770491803	204.295081967	8
1	9	120.671875	210.875	9
1	10	658.666666667	348.414414414	10
1	11	674.661016949	351.338983051	11
1	12	480.423728814	356.881355932	12
1	13	686.120481928	355.710843373	13
1	14	628.192771084	358.843373494	14
1	15	560.595744681	360.595744681	15
1	16	656.986842105	364.973684211	16
1	17	570.344444444	367.966666667	17
1	18	706.607843137	368.196078431	18
1	19	473.617886179	369.06504065	19
1	20	642.720588235	371.75	20
1	21	455.333333333	370.960784314	21
1	22	611.585365854	372.658536585	22
1	23	634.666666667	373.076923077	23
1	24	515.366071429	380.830357143	24
1	25	474.752941176	380.835294118	25
1	26	390.743119266	386.036697248	26
1	27	595.212962963	386.916666667	27
1	28	654.163934426	387.68852459	28
1	29	418.579831933	387.56302521	29
1	30	491.714285714	387.60952381	30
1	31	538.874125874	385.804195804	31
1	32	403.726256983	393.804469274	32
1	33	555.432835821	392.52238806	33
1	34	576.372670807	388.708074534	34
1	35	457.437956204	395.218978102	35
1	36	347.152671756	396.06870229	36
1	37	523.143646409	396.883977901	37
1	38	470.127388535	403.121019108	38
1	39	494.219298246	401.605263158	39
1	40	624.71641791	401.417910448	40
1	41	423.048951049	406.342657343	41
1	42	543.348387097	404.774193548	42
1	43	572.191176471	405.308823529	43
1	44	450.218905473	407.233830846	44
1	45	555.91509434	406.735849057	45
1	46	361.736363636	407.6	46
1	47	400.309090909	410.345454545	47
1	48	344.787878788	410.939393939	48
1	49	457.377952756	413.881889764	49
1	50	507.151898734	412.620253165	50
1	51	518.9	412.733333333	51
1	52	533.970588235	414.980392157	52
1	53	386.572519084	414.816793893	53
1	54	434.47826087	416.456521739	54
1	55	485.436619718	417.647887324	55
1	56	280.975	417.325	56
1	57	374.442105263	418.705263158	57
1	58	397.945054945	418.934065934	58
1	59	419.217877095	419.156424581	59
1	60	469.010526316	420.631578947	60
1	61	510.235294118	422.921568627	61
1	62	622.46875	423.46875	62
1	63	266.787878788	423.888888889	63
1	64	437.913580247	424.790123457	64
1	65	497.318897638	425.311023622	65
1	66	576.612612613	425.585585586	66
1	67	393.479166667	425.71875	67
1	68	310.209677419	430.258064516	68
1	69	343.35	433.1	69
1	70	355.956521739	433.260869565	70
1	71	403.35	435.1	71
1	72	376.589595376	440.624277457	72
1	73	458.832167832	437.867132867	73
1	74	367.336956522	439.293478261	74
1	75	243.369565217	440.260869565	75
1	76	253.052631579	437.881578947	76
1	77	209.102040816	441.979591837	77
1	78	447.023529412	441.647058824	78
1	79	422.8125	441.234375	79
1	80	279.859649123	443.140350877	80
1	81	391.079136691	444.007194245	81
1	82	353.972972973	446.099099099	82
1	83	275.877192982	449.754385965	83
1	84	293.228070175	449.263157895	84
1	85	364.7890625	450.875	85
1	86	500.444444444	451.874074074	86
1	87	513.215277778	449.694444444	87
1	88	409.716981132	449.79245283	88
1	89	308.75	453.905172414	89
1	90	247.551724138	453.517241379	90
1	91	445.601123596	453.752808989	91
1	92	668.785714286	454.19047619	92
1	93	396.206896552	457.390804598	93
1	94	262.319444444	457.097222222	94
1	95	419.901408451	456.669014085	95
1	96	527.393617021	456.585106383	96
1	97	280.474137931	458.25	97
1	98	355.173076923	458.615384615	98
1	99	236.065789474	463.171052632	99
1	100	372.0	467.892156863	100
1	101	387.640394089	464.325123153	101
1	102	335.264150943	467.962264151	102
1	103	346.263888889	470.090277778	103
1	104	262.025641026	469.128205128	104
1	105	288.295774648	470.788732394	105
1	106	305.991525424	473.703389831	106
1	107	318.49068323	475.273291925	107
1	108	279.666666667	475.928571429	108
1	109	451.406779661	475.0	109
1	110	484.5	476.418367347	110
1	111	354.440559441	487.055944056	111
1	112	436.7	483.7	112
1	113	334.119402985	483.507462687	113
1	114	396.166666667	485.909090909	114
1	115	405.075949367	486.797468354	115
1	116	513.867647059	487.720588235	116
1	117	614.47752809	482.735955056	117
1	118	273.855932203	491.923728814	118
1	119	368.243243243	493.153153153	119
1	120	397.743589744	495.564102564	120
1	121	573.9375	496.515625	121
1	122	345.935185185	497.37962963	122
1	123	475.450381679	504.816793893	123
1	124	359.280991736	505.231404959	124
1	125	458.307692308	506.846153846	125
1	126	265.079545455	508.204545455	126
1	127	275.714285714	507.857142857	127
1	128	426.330357143	514.651785714	128
1	129	504.802197802	517.285714286	129
1	130	395.793103448	517.370689655	130
1	131	311.731958763	528.360824742	131
1	132	353.563218391	542.149425287	132
