# Supplementary material for: Assessment of the kidney and lung as immune barriers and hematopoietic sites in the invasive apple snail Pomacea canaliculata
Source: PeerJ. 2018 Oct 12;6:e5789. doi: 10.7717/peerj.5789 (PMC6187997; doi:10.7717/peerj.5789)
Supplement: Data S1 [file peerj-06-5789-s002.zip › C1/Im04_Nuclei.txt]

ImageNumber	ObjectNumber	Location_Center_X	Location_Center_Y	Number_Object_Number
1	1	336.752688172	56.2688172043	1
1	2	355.842105263	61.9122807018	2
1	3	328.37254902	69.137254902	3
1	4	311.913043478	70.4782608696	4
1	5	278.627906977	76.2093023256	5
1	6	321.454545455	76.9848484848	6
1	7	381.159090909	76.3181818182	7
1	8	335.192307692	79.9358974359	8
1	9	336.79047619	97.3619047619	9
1	10	314.930693069	101.158415842	10
1	11	286.018181818	115.054545455	11
1	12	260.315315315	124.666666667	12
1	13	300.161616162	135.454545455	13
1	14	308.581632653	134.255102041	14
1	15	245.636363636	138.893939394	15
1	16	307.14516129	142.870967742	16
1	17	236.020833333	163.597222222	17
1	18	178.5	175.137931034	18
1	19	193.431818182	177.170454545	19
1	20	232.036363636	184.036363636	20
1	21	159.738095238	188.261904762	21
1	22	241.396396396	195.315315315	22
1	23	209.346153846	201.019230769	23
1	24	201.88	210.848	24
1	25	206.6875	241.458333333	25
1	26	260.484848485	242.262626263	26
1	27	166.212765957	258.085106383	27
1	28	173.890322581	306.935483871	28
1	29	544.272727273	320.306818182	29
1	30	546.098039216	326.392156863	30
1	31	547.360655738	336.819672131	31
1	32	603.760869565	336.217391304	32
1	33	532.783653846	336.942307692	33
1	34	134.756410256	347.217948718	34
1	35	532.862903226	359.080645161	35
1	36	510.203252033	354.910569106	36
1	37	555.727659574	356.540425532	37
1	38	130.782608696	359.0	38
1	39	540.54	362.4	39
1	40	396.38	364.84	40
1	41	482.22	367.516666667	41
1	42	500.309090909	370.290909091	42
1	43	544.27293578	378.809633028	43
1	44	634.611111111	378.518518519	44
1	45	489.687306502	383.198142415	45
1	46	568.737864078	382.514563107	46
1	47	425.217741935	395.5	47
1	48	441.626126126	397.09009009	48
1	49	555.173913043	387.739130435	49
1	50	621.046376812	388.820289855	50
1	51	542.203883495	393.825242718	51
1	52	521.518672199	392.70746888	52
1	53	431.240740741	394.555555556	53
1	54	455.626436782	392.721264368	54
1	55	471.028824834	392.152993348	55
1	56	584.728971963	393.429906542	56
1	57	356.071942446	395.784172662	57
1	58	532.785714286	394.653061224	58
1	59	656.833333333	401.228070175	59
1	60	552.859327217	402.131498471	60
1	61	475.765472313	410.315960912	61
1	62	419.951456311	410.992718447	62
1	63	540.806349206	410.971428571	63
1	64	646.058823529	408.211764706	64
1	65	451.281183932	415.133192389	65
1	66	659.823529412	409.549019608	66
1	67	436.313953488	410.546511628	67
1	68	524.777777778	411.126984127	68
1	69	488.217171717	410.843434343	69
1	70	398.808510638	414.110638298	70
1	71	387.846153846	417.5	71
1	72	465.260869565	414.0	72
1	73	614.106382979	414.404255319	73
1	74	567.672289157	414.975903614	74
1	75	536.303571429	420.116071429	75
1	76	499.183462532	422.788113695	76
1	77	600.625	421.387931034	77
1	78	384.385964912	426.333333333	78
1	79	409.443396226	425.801886792	79
1	80	524.824561404	425.866666667	80
1	81	436.923943662	427.718309859	81
1	82	401.071428571	427.510204082	82
1	83	421.428571429	428.56122449	83
1	84	509.03030303	431.121212121	84
1	85	553.747169811	427.369811321	85
1	86	611.570469799	430.805369128	86
1	87	305.623529412	433.019607843	87
1	88	406.694117647	438.429411765	88
1	89	536.621468927	433.84180791	89
1	90	478.380681818	429.715909091	90
1	91	358.125	434.869444444	91
1	92	488.850909091	442.174545455	92
1	93	504.0	441.614173228	93
1	94	596.229249012	441.920948617	94
1	95	566.363095238	437.928571429	95
1	96	526.642156863	447.892156863	96
1	97	428.428082192	444.842465753	97
1	98	442.505102041	447.617346939	98
1	99	540.828282828	448.752525253	99
1	100	554.244604317	449.985611511	100
1	101	413.282229965	449.0	101
1	102	398.481481481	450.481481481	102
1	103	614.04	451.5	103
1	104	482.798561151	455.338129496	104
1	105	389.150684932	455.184931507	105
1	106	503.892086331	455.323741007	106
1	107	365.527950311	455.341614907	107
1	108	468.579150579	454.702702703	108
1	109	453.040740741	458.744444444	109
1	110	547.817204301	460.505376344	110
1	111	439.491891892	461.967567568	111
1	112	404.049019608	461.485294118	112
1	113	494.700280112	467.179271709	113
1	114	528.460251046	462.849372385	114
1	115	577.645320197	464.492610837	115
1	116	285.816326531	464.755102041	116
1	117	466.835365854	468.219512195	117
1	118	564.564814815	468.185185185	118
1	119	314.609195402	469.557471264	119
1	120	455.329457364	476.600775194	120
1	121	521.938888889	475.122222222	121
1	122	482.162650602	473.698795181	122
1	123	634.962025316	474.670886076	123
1	124	436.862222222	475.675555556	124
1	125	609.414965986	479.360544218	125
1	126	359.65625	477.40625	126
1	127	393.67192429	483.555205047	127
1	128	338.982142857	477.779761905	128
1	129	476.68579235	484.655737705	129
1	130	578.684684685	479.846846847	130
1	131	312.9625	482.35625	131
1	132	324.908333333	481.341666667	132
1	133	599.008450704	482.278873239	133
1	134	415.082089552	487.104477612	134
1	135	367.102189781	485.649635036	135
1	136	545.54379562	483.700729927	136
1	137	251.688888889	490.155555556	137
1	138	433.85472155	494.196125908	138
1	139	453.083333333	489.575396825	139
1	140	588.385964912	491.087719298	140
1	141	502.52014652	493.608058608	141
1	142	532.104651163	488.554263566	142
1	143	353.907142857	490.821428571	143
1	144	381.054607509	491.259385666	144
1	145	363.412844037	494.899082569	145
1	146	564.111570248	497.67768595	146
1	147	516.838862559	496.748815166	147
1	148	271.452830189	499.547169811	148
1	149	489.264705882	498.433823529	149
1	150	446.719298246	501.081871345	150
1	151	461.810572687	505.259911894	151
1	152	302.345890411	503.647260274	152
1	153	413.808259587	501.545722714	153
1	154	533.263157895	502.364035088	154
1	155	391.4	501.331034483	155
1	156	217.189655172	505.965517241	156
1	157	204.496644295	504.308724832	157
1	158	474.639240506	505.35443038	158
1	159	352.6	506.213333333	159
1	160	315.728506787	511.185520362	160
1	161	372.272727273	506.87012987	161
1	162	281.55	510.772222222	162
1	163	251.813664596	512.527950311	163
1	164	482.403061224	513.357142857	164
1	165	419.685714286	515.108571429	165
1	166	341.786206897	519.227586207	166
1	167	562.130208333	516.307291667	167
1	168	376.991525424	518.898305085	168
1	169	464.275862069	519.64137931	169
1	170	490.817073171	524.567073171	170
1	171	511.21299639	522.039711191	171
1	172	327.622119816	521.036866359	172
1	173	353.794871795	522.58974359	173
1	174	434.123655914	522.112903226	174
1	175	498.512820513	523.948717949	175
1	176	559.430894309	525.317073171	176
1	177	412.268115942	526.251207729	177
1	178	385.570281124	528.040160643	178
1	179	496.263157895	534.473684211	179
1	180	474.038626609	528.291845494	180
1	181	209.059405941	532.782178218	181
1	182	460.686567164	535.473880597	182
1	183	438.602484472	533.118012422	183
1	184	318.542857143	535.814285714	184
1	185	347.882352941	534.907563025	185
1	186	359.353741497	536.632653061	186
1	187	389.217391304	538.304347826	187
1	188	237.168831169	540.458874459	188
1	189	409.623255814	537.823255814	189
1	190	539.024390244	540.027874564	190
1	191	451.291666667	542.854166667	191
1	192	318.70754717	545.867924528	192
1	193	509.591194969	546.012578616	193
1	194	201.512396694	546.173553719	194
1	195	442.941176471	547.941176471	195
1	196	472.090909091	545.527272727	196
1	197	268.823529412	553.169117647	197
1	198	544.238095238	554.619047619	198
1	199	392.927374302	556.94972067	199
1	200	453.40625	558.025	200
1	201	490.660633484	557.65158371	201
1	202	357.194267516	557.439490446	202
1	203	322.073170732	562.591463415	203
1	204	435.283464567	563.968503937	204
1	205	520.974747475	560.292929293	205
1	206	504.823943662	566.422535211	206
1	207	335.390410959	561.51369863	207
1	208	240.505747126	565.747126437	208
1	209	407.953488372	566.178294574	209
1	210	542.421276596	569.468085106	210
1	211	306.333333333	573.904761905	211
1	212	469.87027027	574.172972973	212
1	213	374.769585253	574.290322581	213
1	214	457.893203883	578.563106796	214
1	215	407.654545455	580.854545455	215
1	216	440.316546763	592.043165468	216
1	217	417.981818182	593.745454545	217
1	218	430.938931298	594.106870229	218
1	219	394.064935065	593.909090909	219
1	220	399.231578947	598.305263158	220
1	221	430.573770492	602.081967213	221
1	222	410.207920792	602.846534653	222
1	223	323.72	631.28	223
1	224	411.8125	674.328125	224
1	225	438.306666667	707.12	225
