# Supplementary material for: Assessment of the kidney and lung as immune barriers and hematopoietic sites in the invasive apple snail Pomacea canaliculata
Source: PeerJ. 2018 Oct 12;6:e5789. doi: 10.7717/peerj.5789 (PMC6187997; doi:10.7717/peerj.5789)
Supplement: Data S1 [file peerj-06-5789-s002.zip › C1/Im06_Nuclei.txt]

ImageNumber	ObjectNumber	Location_Center_X	Location_Center_Y	Number_Object_Number
1	1	539.612903226	219.5	1
1	2	569.673076923	223.975961538	2
1	3	476.25	235.725	3
1	4	451.5	239.5	4
1	5	369.364130435	250.891304348	5
1	6	574.666666667	251.108262108	6
1	7	418.471354167	247.388020833	7
1	8	478.191176471	248.946078431	8
1	9	594.922155689	255.149700599	9
1	10	346.146666667	259.293333333	10
1	11	368.513513514	269.397297297	11
1	12	484.813084112	262.504672897	12
1	13	455.868852459	259.450819672	13
1	14	442.731884058	264.652173913	14
1	15	429.979591837	263.217687075	15
1	16	494.061281337	277.242339833	16
1	17	537.192682927	266.692682927	17
1	18	582.636015326	265.494252874	18
1	19	343.379310345	270.132183908	19
1	20	379.579439252	266.962616822	20
1	21	357.738095238	279.444444444	21
1	22	332.797619048	277.214285714	22
1	23	389.078282828	278.737373737	23
1	24	518.202991453	282.829059829	24
1	25	587.846153846	278.717948718	25
1	26	676.957317073	278.768292683	26
1	27	346.624087591	291.317518248	27
1	28	363.769607843	288.367647059	28
1	29	534.99382716	279.617283951	29
1	30	399.286585366	280.573170732	30
1	31	374.595238095	293.416666667	31
1	32	461.348167539	299.921465969	32
1	33	543.272151899	287.689873418	33
1	34	433.093994778	293.007832898	34
1	35	564.493112948	297.402203857	35
1	36	593.049342105	292.032894737	36
1	37	514.352564103	306.493589744	37
1	38	532.270408163	299.928571429	38
1	39	341.875	309.14	39
1	40	414.626794258	300.267942584	40
1	41	495.408450704	304.55399061	41
1	42	577.22	298.62	42
1	43	379.738372093	301.901162791	43
1	44	438.451807229	300.771084337	44
1	45	658.086956522	301.532608696	45
1	46	468.009756098	302.014634146	46
1	47	361.732824427	310.048346056	47
1	48	498.79338843	316.723140496	48
1	49	481.852941176	305.458823529	49
1	50	548.581896552	317.198275862	50
1	51	354.846153846	317.813186813	51
1	52	466.85443038	310.867088608	52
1	53	564.419161677	312.461077844	53
1	54	432.267368421	315.686315789	54
1	55	399.867052023	320.410404624	55
1	56	477.629213483	317.449438202	56
1	57	451.257668712	324.147239264	57
1	58	375.166320166	324.272349272	58
1	59	465.426229508	328.110655738	59
1	60	533.020761246	318.750865052	60
1	61	325.051020408	324.724489796	61
1	62	493.401179941	342.769911504	62
1	63	534.368181818	335.122727273	63
1	64	320.358649789	340.080168776	64
1	65	426.912863071	328.199170124	65
1	66	448.953642384	333.556291391	66
1	67	502.575510204	331.07755102	67
1	68	682.713235294	335.014705882	68
1	69	579.62962963	338.810185185	69
1	70	417.098701299	339.267532468	70
1	71	333.646875	335.425	71
1	72	459.25	335.462121212	72
1	73	549.396610169	346.125423729	73
1	74	562.596446701	337.441624365	74
1	75	297.213483146	336.106741573	75
1	76	310.876447876	343.722007722	76
1	77	671.529850746	335.910447761	77
1	78	614.412371134	338.134020619	78
1	79	285.516	336.436	79
1	80	438.990675991	343.564102564	80
1	81	388.362850972	353.194384449	81
1	82	554.196428571	346.0	82
1	83	515.597402597	346.064935065	83
1	84	584.206812652	351.892944039	84
1	85	466.569343066	347.124087591	85
1	86	488.5	348.5	86
1	87	296.909871245	358.884120172	87
1	88	377.657258065	350.463709677	88
1	89	521.596846847	364.175675676	89
1	90	455.496774194	357.152688172	90
1	91	330.258461538	357.430769231	91
1	92	354.864705882	349.394117647	92
1	93	579.718181818	354.690909091	93
1	94	535.403805497	359.640591966	94
1	95	307.7	356.357142857	95
1	96	627.5	355.5	96
1	97	350.761904762	362.303571429	97
1	98	361.281690141	357.232394366	98
1	99	484.612612613	363.207207207	99
1	100	427.515873016	364.535714286	100
1	101	552.942622951	363.032786885	101
1	102	577.488584475	365.826484018	102
1	103	679.382488479	364.834101382	103
1	104	505.243107769	362.230576441	104
1	105	313.756183746	367.533568905	105
1	106	393.150246305	369.544334975	106
1	107	318.641843972	379.010638298	107
1	108	488.701219512	377.591463415	108
1	109	541.667785235	377.963087248	109
1	110	330.736263736	382.186813187	110
1	111	382.076923077	387.894230769	111
1	112	676.5	387.416666667	112
1	113	274.067024129	385.697050938	113
1	114	341.676557864	389.192878338	114
1	115	683.414893617	393.478723404	115
1	116	392.139158576	391.042071197	116
1	117	425.68797954	390.347826087	117
1	118	546.273584906	400.594339623	118
1	119	293.033057851	397.016528926	119
1	120	519.258064516	396.141129032	120
1	121	699.5	395.5	121
1	122	556.111111111	399.523809524	122
1	123	326.523255814	399.034883721	123
1	124	474.164215686	390.132352941	124
1	125	270.228486647	406.997032641	125
1	126	462.871794872	401.700854701	126
1	127	398.048275862	405.206896552	127
1	128	481.184331797	402.405529954	128
1	129	488.578947368	410.364912281	129
1	130	257.392857143	407.464285714	130
1	131	681.338888889	411.361111111	131
1	132	381.417808219	410.321917808	132
1	133	688.092592593	411.611111111	133
1	134	504.632653061	413.68877551	134
1	135	520.119047619	415.991071429	135
1	136	567.85	419.547916667	136
1	137	291.666666667	413.611570248	137
1	138	420.215686275	417.470588235	138
1	139	436.075949367	416.848101266	139
1	140	689.409090909	418.204545455	140
1	141	396.203703704	418.037037037	141
1	142	464.774647887	418.543661972	142
1	143	369.111464968	423.757961783	143
1	144	226.864864865	426.175675676	144
1	145	476.154228856	424.447761194	145
1	146	497.066666667	423.73968254	146
1	147	549.601423488	425.1886121	147
1	148	246.915662651	428.124497992	148
1	149	575.634615385	429.961538462	149
1	150	303.97228145	437.950959488	150
1	151	415.482288828	429.940054496	151
1	152	288.907608696	432.489130435	152
1	153	474.636363636	433.595041322	153
1	154	509.076666667	440.296666667	154
1	155	561.133891213	435.389121339	155
1	156	274.477124183	438.254901961	156
1	157	487.164179104	440.305970149	157
1	158	499.935064935	437.831168831	158
1	159	399.88172043	444.87311828	159
1	160	581.890510949	437.729927007	160
1	161	463.878787879	449.601010101	161
1	162	338.975	448.08125	162
1	163	427.820987654	442.679012346	163
1	164	515.911111111	443.405555556	164
1	165	441.882474227	447.004123711	165
1	166	475.517985612	452.455635492	166
1	167	412.746411483	444.019138756	167
1	168	329.16744186	449.553488372	168
1	169	351.29535865	447.464135021	169
1	170	586.875	446.141304348	170
1	171	534.171328671	451.881118881	171
1	172	569.787958115	461.586387435	172
1	173	457.152173913	449.239130435	173
1	174	422.647058824	453.746606335	174
1	175	493.382022472	454.835205993	175
1	176	379.2304038	461.389548694	176
1	177	521.260714286	462.039285714	177
1	178	543.166666667	457.198412698	178
1	179	557.587053571	457.689732143	179
1	180	451.284313725	461.534313725	180
1	181	400.899441341	461.351955307	181
1	182	505.237980769	466.269230769	182
1	183	285.695906433	464.122807018	183
1	184	348.752941176	463.247058824	184
1	185	304.772277228	467.204620462	185
1	186	546.389140271	469.7239819	186
1	187	325.921383648	465.965408805	187
1	188	389.695364238	468.225165563	188
1	189	449.442307692	471.715384615	189
1	190	219.391304348	471.75	190
1	191	472.589123867	470.495468278	191
1	192	425.047619048	468.556547619	192
1	193	397.414473684	475.710526316	193
1	194	531.552941176	474.278431373	194
1	195	568.964912281	481.748538012	195
1	196	483.768571429	481.494285714	196
1	197	267.693396226	474.004716981	197
1	198	365.392	479.56	198
1	199	499.477386935	481.035175879	199
1	200	520.658064516	480.825806452	200
1	201	411.341409692	492.889867841	201
1	202	432.716049383	485.967901235	202
1	203	324.240506329	488.022151899	203
1	204	347.545098039	485.925490196	204
1	205	449.471910112	486.820224719	205
1	206	267.327272727	486.927272727	206
1	207	541.515765766	488.060810811	207
1	208	464.637931034	487.867816092	208
1	209	261.084210526	492.4	209
1	210	292.606349206	492.082539683	210
1	211	562.759358289	490.251336898	211
1	212	491.908256881	493.71559633	212
1	213	548.944954128	496.614678899	213
1	214	323.923076923	507.627791563	214
1	215	393.543209877	497.635802469	215
1	216	475.16091954	507.33908046	216
1	217	547.904761905	507.428571429	217
1	218	295.179054054	508.280405405	218
1	219	362.335403727	506.577639752	219
1	220	433.497435897	507.169230769	220
1	221	531.985915493	512.028169014	221
1	222	420.098684211	504.917763158	222
1	223	343.124223602	512.739130435	223
1	224	463.088888889	514.466666667	224
1	225	367.880952381	520.817460317	225
1	226	302.076923077	524.94017094	226
1	227	512.934169279	519.692789969	227
1	228	323.345833333	523.670833333	228
1	229	381.593959732	522.802013423	229
1	230	450.055172414	523.248275862	230
1	231	503.693452381	528.479166667	231
1	232	275.5	532.575	232
1	233	578.134328358	530.731343284	233
1	234	347.731861199	535.864353312	234
1	235	501.202666667	545.696	235
1	236	428.338797814	545.467213115	236
1	237	240.25	543.125	237
1	238	380.828897338	540.608365019	238
1	239	471.184313725	545.803921569	239
1	240	287.018518519	551.555555556	240
1	241	199.435643564	551.475247525	241
1	242	462.931174089	556.052631579	242
1	243	403.93495935	556.585365854	243
1	244	525.102893891	557.578778135	244
1	245	383.727272727	557.896103896	245
1	246	390.609625668	562.598930481	246
1	247	431.203125	563.3203125	247
1	248	337.411764706	563.303921569	248
1	249	451.128378378	568.425675676	249
1	250	395.566037736	569.650943396	250
1	251	442.22	571.2	251
1	252	508.576923077	571.91025641	252
1	253	534.304932735	573.031390135	253
1	254	412.444444444	580.304526749	254
1	255	462.429065744	584.498269896	255
1	256	511.772	583.108	256
1	257	525.038961039	585.662337662	257
1	258	541.209125475	585.505703422	258
1	259	382.733067729	589.948207171	259
1	260	484.526315789	589.736842105	260
1	261	452.673469388	592.673469388	261
1	262	477.757894737	595.021052632	262
1	263	601.102564103	593.102564103	263
1	264	536.752293578	595.779816514	264
1	265	395.386666667	595.973333333	265
1	266	466.034782609	597.373913043	266
1	267	624.175824176	605.208791209	267
1	268	550.637820513	608.387820513	268
1	269	391.64516129	615.935483871	269
1	270	587.553191489	616.361702128	270
1	271	32.5423728814	619.466101695	271
1	272	564.565853659	616.07804878	272
1	273	517.823809524	612.580952381	273
1	274	12.3085106383	618.85106383	274
1	275	159.066176471	617.963235294	275
1	276	610.821596244	626.084507042	276
1	277	563.256410256	628.5	277
1	278	594.2265625	627.4765625	278
1	279	146.458333333	651.354166667	279
1	280	595.236442516	656.373101952	280
1	281	695.230769231	654.0	281
1	282	151.775	654.7	282
1	283	72.568627451	662.490196078	283
1	284	95.5483870968	663.516129032	284
1	285	108.608695652	668.369565217	285
1	286	530.013333333	678.293333333	286
1	287	140.171052632	710.723684211	287
1	288	604.371428571	751.838095238	288
