# Supplementary material for: Assessment of the kidney and lung as immune barriers and hematopoietic sites in the invasive apple snail Pomacea canaliculata
Source: PeerJ. 2018 Oct 12;6:e5789. doi: 10.7717/peerj.5789 (PMC6187997; doi:10.7717/peerj.5789)
Supplement: Data S1 [file peerj-06-5789-s002.zip › C1/Im07_Nuclei.txt]

ImageNumber	ObjectNumber	Location_Center_X	Location_Center_Y	Number_Object_Number
1	1	532.853333333	82.28	1
1	2	468.545454545	81.3506493506	2
1	3	431.258426966	88.6853932584	3
1	4	471.126436782	118.379310345	4
1	5	309.674157303	121.494382022	5
1	6	617.52	141.293333333	6
1	7	528.551724138	145.379310345	7
1	8	531.489795918	151.428571429	8
1	9	372.081632653	159.448979592	9
1	10	385.972477064	162.587155963	10
1	11	521.948979592	189.306122449	11
1	12	162.52173913	195.913043478	12
1	13	393.104166667	205.052083333	13
1	14	613.147058824	205.279411765	14
1	15	487.028248588	212.762711864	15
1	16	389.668508287	213.591160221	16
1	17	631.925373134	222.791044776	17
1	18	398.321428571	241.901785714	18
1	19	469.90625	241.229166667	19
1	20	511.42920354	239.17699115	20
1	21	460.316455696	242.987341772	21
1	22	345.637168142	241.814159292	22
1	23	502.045801527	243.992366412	23
1	24	120.578125	253.734375	24
1	25	516.7375	253.625	25
1	26	223.949152542	272.93220339	26
1	27	284.380165289	273.801652893	27
1	28	427.105263158	273.428571429	28
1	29	448.54676259	272.582733813	29
1	30	314.265306122	277.510204082	30
1	31	353.078125	276.203125	31
1	32	294.301369863	279.205479452	32
1	33	500.087155963	281.582568807	33
1	34	289.179310345	290.406896552	34
1	35	415.929824561	288.140350877	35
1	36	358.078534031	292.130890052	36
1	37	473.974522293	299.082802548	37
1	38	431.214285714	296.328571429	38
1	39	336.630434783	301.34057971	39
1	40	560.8	301.775	40
1	41	295.198198198	303.81981982	41
1	42	203.576086957	305.380434783	42
1	43	381.829959514	306.825910931	43
1	44	87.0208333333	306.875	44
1	45	347.3125	312.973214286	45
1	46	426.157894737	312.926315789	46
1	47	529.991869919	310.837398374	47
1	48	235.169811321	317.103773585	48
1	49	251.060606061	319.189393939	49
1	50	312.981707317	319.670731707	50
1	51	583.027027027	322.387387387	51
1	52	602.166666667	321.233333333	52
1	53	412.565789474	323.802631579	53
1	54	451.086538462	324.057692308	54
1	55	491.1	324.2	55
1	56	389.836879433	327.574468085	56
1	57	361.695121951	327.158536585	57
1	58	532.981818182	327.309090909	58
1	59	443.151515152	329.318181818	59
1	60	451.754385965	330.210526316	60
1	61	196.445783133	332.21686747	61
1	62	376.090909091	329.670454545	62
1	63	258.054347826	331.086956522	63
1	64	184.764705882	333.094117647	64
1	65	392.228070175	336.087719298	65
1	66	498.357575758	337.927272727	66
1	67	586.976377953	337.779527559	67
1	68	350.320512821	335.532051282	68
1	69	480.24	337.817142857	69
1	70	382.598130841	348.102803738	70
1	71	277.361702128	353.595744681	71
1	72	266.405063291	351.696202532	72
1	73	147.981132075	354.660377358	73
1	74	438.293333333	355.246666667	74
1	75	495.253061224	354.759183673	75
1	76	342.945054945	359.692307692	76
1	77	547.424	360.256	77
1	78	464.24	361.013333333	78
1	79	183.280487805	360.829268293	79
1	80	220.542857143	361.442857143	80
1	81	227.037037037	362.203703704	81
1	82	205.732484076	361.063694268	82
1	83	387.975	364.758333333	83
1	84	319.153846154	369.165680473	84
1	85	411.466292135	369.926966292	85
1	86	340.601694915	370.0	86
1	87	218.877118644	373.665254237	87
1	88	594.33	377.99	88
1	89	510.083333333	375.666666667	89
1	90	618.649253731	375.962686567	90
1	91	501.546391753	376.371134021	91
1	92	645.279279279	377.504504505	92
1	93	341.072289157	377.903614458	93
1	94	489.607142857	376.204081633	94
1	95	582.686440678	374.516949153	95
1	96	195.0	382.754901961	96
1	97	308.365079365	379.19047619	97
1	98	384.743055556	379.465277778	98
1	99	602.319148936	380.340425532	99
1	100	234.192307692	380.480769231	100
1	101	327.323741007	382.446043165	101
1	102	263.250980392	386.811764706	102
1	103	544.3	385.094736842	103
1	104	359.845528455	388.162601626	104
1	105	596.918518519	390.674074074	105
1	106	441.532608696	394.576086957	106
1	107	401.071856287	394.035928144	107
1	108	291.8	398.152	108
1	109	559.91011236	400.730337079	109
1	110	462.855072464	397.144927536	110
1	111	525.979020979	400.286713287	111
1	112	604.841860465	404.227906977	112
1	113	190.027777778	400.657407407	113
1	114	468.4375	402.828125	114
1	115	233.556390977	403.060150376	115
1	116	617.950617284	407.160493827	116
1	117	395.125	408.333333333	117
1	118	404.431372549	408.823529412	118
1	119	587.532110092	408.963302752	119
1	120	462.458823529	410.047058824	120
1	121	494.751196172	410.086124402	121
1	122	259.811188811	414.972027972	122
1	123	405.945652174	416.75	123
1	124	534.567567568	421.648648649	124
1	125	451.732984293	422.429319372	125
1	126	623.367647059	419.5	126
1	127	174.130434783	424.086956522	127
1	128	202.357142857	427.807692308	128
1	129	509.76875	428.7875	129
1	130	247.492753623	431.173913043	130
1	131	231.832214765	440.590604027	131
1	132	441.666666667	438.784313725	132
1	133	584.0	439.203389831	133
1	134	454.622516556	443.086092715	134
1	135	188.090909091	442.872727273	135
1	136	443.581818182	446.0	136
1	137	533.493975904	446.325301205	137
1	138	567.5	446.0	138
1	139	455.887323944	448.521126761	139
1	140	484.41588785	449.822429907	140
1	141	615.306451613	448.943548387	141
1	142	180.358333333	447.75	142
1	143	541.036764706	453.007352941	143
1	144	627.423423423	456.666666667	144
1	145	511.115384615	457.653846154	145
1	146	587.555555556	457.751633987	146
1	147	537.281879195	467.208053691	147
1	148	307.190839695	473.167938931	148
1	149	283.610169492	475.5	149
1	150	535.490566038	478.820754717	150
1	151	559.503546099	479.283687943	151
1	152	622.76	482.56	152
1	153	592.955696203	483.424050633	153
1	154	569.008547009	498.811965812	154
1	155	533.25	499.721428571	155
1	156	596.79245283	502.273584906	156
1	157	546.593548387	508.109677419	157
1	158	503.921052632	509.092105263	158
1	159	506.924050633	515.215189873	159
1	160	622.0	515.992481203	160
1	161	651.761363636	517.397727273	161
1	162	503.603773585	520.528301887	162
1	163	512.966292135	517.348314607	163
1	164	574.796296296	522.472222222	164
1	165	134.54	524.34	165
1	166	598.358208955	527.507462687	166
1	167	531.207792208	530.467532468	167
1	168	581.934782609	531.47826087	168
1	169	567.6	534.971428571	169
1	170	544.700934579	537.112149533	170
1	171	608.946666667	541.733333333	171
1	172	591.042553191	543.212765957	172
1	173	610.571428571	550.738095238	173
1	174	513.51754386	557.096491228	174
1	175	570.641891892	559.243243243	175
1	176	117.142857143	558.952380952	176
1	177	502.666666667	565.070422535	177
1	178	634.309090909	567.018181818	178
1	179	549.606837607	584.888888889	179
1	180	558.1	595.2	180
1	181	541.260416667	626.40625	181
1	182	544.188679245	650.924528302	182
1	183	538.445945946	656.378378378	183
1	184	329.544117647	662.455882353	184
1	185	530.567307692	673.961538462	185
1	186	520.115942029	676.362318841	186
1	187	458.403846154	701.615384615	187
