# Supplementary material for: Assessment of the kidney and lung as immune barriers and hematopoietic sites in the invasive apple snail Pomacea canaliculata
Source: PeerJ. 2018 Oct 12;6:e5789. doi: 10.7717/peerj.5789 (PMC6187997; doi:10.7717/peerj.5789)
Supplement: Data S1 [file peerj-06-5789-s002.zip › C1/Im08_Nuclei.txt]

ImageNumber	ObjectNumber	Location_Center_X	Location_Center_Y	Number_Object_Number
1	1	554.467532468	4.23376623377	1
1	2	14.5980392157	8.87254901961	2
1	3	50.3	11.85	3
1	4	87.7213114754	7.62295081967	4
1	5	120.672727273	7.0	5
1	6	487.056910569	9.93495934959	6
1	7	165.53164557	7.84810126582	7
1	8	60.2638888889	12.8333333333	8
1	9	543.352112676	11.1549295775	9
1	10	521.748031496	10.8346456693	10
1	11	155.967213115	14.1803278689	11
1	12	135.77852349	17.3959731544	12
1	13	82.2808988764	20.393258427	13
1	14	704.939393939	22.0454545455	14
1	15	35.7826086957	21.5760869565	15
1	16	89.6	25.2	16
1	17	252.098591549	23.338028169	17
1	18	122.294573643	25.1395348837	18
1	19	598.217391304	28.7826086957	19
1	20	107.404255319	29.0638297872	20
1	21	118.096385542	32.6626506024	21
1	22	449.0	29.1948051948	22
1	23	519.127272727	30.8363636364	23
1	24	557.539215686	29.5392156863	24
1	25	571.269565217	30.8173913043	25
1	26	500.946808511	31.3510638298	26
1	27	72.0714285714	38.4897959184	27
1	28	478.064220183	37.9449541284	28
1	29	130.839285714	41.1607142857	29
1	30	99.5245901639	43.2459016393	30
1	31	170.790697674	43.3953488372	31
1	32	5.1067961165	45.2621359223	32
1	33	179.075	45.325	33
1	34	84.2745098039	46.1568627451	34
1	35	507.181818182	45.8363636364	35
1	36	687.8125	46.6458333333	36
1	37	471.551401869	49.8878504673	37
1	38	493.205357143	49.5267857143	38
1	39	443.439393939	51.8939393939	39
1	40	266.653225806	56.9112903226	40
1	41	518.844444444	55.1111111111	41
1	42	541.7	56.1181818182	42
1	43	480.446601942	61.2815533981	43
1	44	93.5084745763	64.1355932203	44
1	45	492.958083832	62.628742515	45
1	46	576.882882883	62.4414414414	46
1	47	42.5169491525	64.4237288136	47
1	48	21.014084507	63.9436619718	48
1	49	459.085271318	64.4186046512	49
1	50	541.305263158	65.0421052632	50
1	51	506.901840491	65.490797546	51
1	52	521.630872483	63.355704698	52
1	53	62.5465116279	68.3255813953	53
1	54	453.553846154	73.2769230769	54
1	55	280.658227848	73.3797468354	55
1	56	68.2	75.5	56
1	57	498.062780269	76.4260089686	57
1	58	530.236641221	76.534351145	58
1	59	560.492063492	75.4365079365	59
1	60	234.150943396	78.9150943396	60
1	61	598.132911392	76.2848101266	61
1	62	10.0806451613	81.9838709677	62
1	63	219.585858586	83.0101010101	63
1	64	453.641509434	83.6981132075	64
1	65	54.9375	86.6041666667	65
1	66	401.711864407	85.5423728814	66
1	67	288.396226415	87.1320754717	67
1	68	435.442857143	88.1214285714	68
1	69	478.539156627	87.1897590361	69
1	70	395.95	90.175	70
1	71	421.030769231	89.6692307692	71
1	72	515.871794872	90.3888888889	72
1	73	554.854166667	92.2708333333	73
1	74	86.5454545455	92.8863636364	74
1	75	45.9069767442	94.8837209302	75
1	76	448.985815603	93.4042553191	76
1	77	491.484293194	96.7251308901	77
1	78	12.5	96.5	78
1	79	570.230769231	95.6282051282	79
1	80	401.43697479	98.4285714286	80
1	81	412.919708029	97.897810219	81
1	82	469.550295858	100.683431953	82
1	83	541.668896321	98.0702341137	83
1	84	21.5308641975	104.061728395	84
1	85	522.392996109	109.167315175	85
1	86	501.60815047	106.300940439	86
1	87	264.648	110.856	87
1	88	533.908088235	113.485294118	88
1	89	680.347368421	110.347368421	89
1	90	512.85443038	113.64556962	90
1	91	559.352380952	113.257142857	91
1	92	372.454545455	115.363636364	92
1	93	466.804794521	114.503424658	93
1	94	583.202380952	119.202380952	94
1	95	235.976	121.784	95
1	96	485.653846154	119.141025641	96
1	97	497.68852459	121.978142077	97
1	98	527.829787234	125.893617021	98
1	99	420.360465116	123.23255814	99
1	100	511.58778626	123.969465649	100
1	101	542.150259067	123.886010363	101
1	102	449.95049505	127.148514851	102
1	103	396.5	130.297619048	103
1	104	464.484536082	134.051546392	104
1	105	562.76056338	131.549295775	105
1	106	511.418439716	133.063829787	106
1	107	532.721518987	136.341772152	107
1	108	33.6666666667	137.333333333	108
1	109	522.138728324	135.739884393	109
1	110	391.528735632	140.08045977	110
1	111	487.397790055	151.486187845	111
1	112	456.852112676	151.246478873	112
1	113	535.581967213	150.0	113
1	114	234.528455285	154.406504065	114
1	115	268.970588235	154.911764706	115
1	116	526.277372263	158.109489051	116
1	117	472.467741935	157.553763441	117
1	118	634.622516556	159.066225166	118
1	119	492.095238095	165.244897959	119
1	120	458.588495575	171.557522124	120
1	121	180.991803279	173.31147541	121
1	122	253.506493506	177.051948052	122
1	123	483.837349398	180.93373494	123
1	124	473.318518519	190.155555556	124
1	125	147.311111111	196.488888889	125
1	126	417.938650307	193.331288344	126
1	127	453.156626506	200.835341365	127
1	128	410.836065574	198.967213115	128
1	129	145.285714286	201.857142857	129
1	130	493.827338129	199.895683453	130
1	131	417.355932203	203.983050847	131
1	132	93.7735849057	205.962264151	132
1	133	307.852564103	208.897435897	133
1	134	58.6818181818	214.106060606	134
1	135	399.844311377	222.101796407	135
1	136	522.206896552	219.44137931	136
1	137	421.446808511	224.946808511	137
1	138	398.729032258	232.219354839	138
1	139	438.100840336	231.697478992	139
1	140	414.606837607	236.205128205	140
1	141	423.387323944	235.514084507	141
1	142	550.348837209	244.899224806	142
1	143	439.284313725	251.882352941	143
1	144	229.269565217	253.060869565	144
1	145	78.4509803922	254.725490196	145
1	146	127.26744186	255.558139535	146
1	147	403.527918782	258.756345178	147
1	148	71.3636363636	273.284090909	148
1	149	195.325301205	282.65060241	149
1	150	641.526315789	285.831578947	150
1	151	627.839160839	288.881118881	151
1	152	650.122807018	287.315789474	152
1	153	640.656716418	293.71641791	153
1	154	261.627906977	294.860465116	154
1	155	667.466101695	304.06779661	155
1	156	202.943181818	308.556818182	156
1	157	639.69047619	311.577380952	157
1	158	59.4736842105	316.052631579	158
1	159	261.830985915	316.591549296	159
1	160	787.308411215	317.738317757	160
1	161	662.858895706	315.539877301	161
1	162	377.873684211	316.573684211	162
1	163	654.14893617	319.191489362	163
1	164	622.941176471	329.117647059	164
1	165	260.486111111	327.444444444	165
1	166	44.1384615385	332.1	166
1	167	86.7472527473	335.637362637	167
1	168	628.402366864	337.201183432	168
1	169	70.9540229885	343.097701149	169
1	170	95.4383561644	343.301369863	170
1	171	573.97826087	352.108695652	171
1	172	40.3454545455	351.236363636	172
1	173	471.508333333	353.675	173
1	174	456.883333333	358.141666667	174
1	175	70.825136612	359.469945355	175
1	176	89.868852459	361.163934426	176
1	177	60.0724637681	364.52173913	177
1	178	33.7413793103	364.827586207	178
1	179	76.3854166667	368.416666667	179
1	180	531.793939394	369.56969697	180
1	181	199.300970874	368.650485437	181
1	182	206.981981982	371.351351351	182
1	183	319.333333333	371.625	183
1	184	338.49689441	371.391304348	184
1	185	203.821428571	379.339285714	185
1	186	82.3692307692	380.676923077	186
1	187	479.267326733	381.742574257	187
1	188	335.622047244	384.433070866	188
1	189	107.5625	386.8125	189
1	190	614.37037037	387.382716049	190
1	191	255.957446809	389.0	191
1	192	500.60625	388.59375	192
1	193	114.471698113	393.679245283	193
1	194	672.88976378	389.881889764	194
1	195	587.3375	393.46875	195
1	196	351.191919192	397.747474747	196
1	197	514.696202532	394.873417722	197
1	198	212.422222222	397.544444444	198
1	199	550.112359551	393.033707865	199
1	200	370.0	402.747252747	200
1	201	61.0754716981	403.735849057	201
1	202	583.065502183	404.816593886	202
1	203	594.5625	406.8125	203
1	204	606.08411215	405.757009346	204
1	205	547.692682927	410.068292683	205
1	206	517.472727273	412.263636364	206
1	207	409.235294118	415.963235294	207
1	208	530.61509434	414.19245283	208
1	209	341.986486486	417.324324324	209
1	210	540.673684211	419.136842105	210
1	211	561.048387097	420.278225806	211
1	212	600.420168067	425.966386555	212
1	213	510.858064516	428.341935484	213
1	214	579.59375	429.40625	214
1	215	430.45026178	428.717277487	215
1	216	555.465346535	433.98019802	216
1	217	774.085714286	435.985714286	217
1	218	567.819767442	439.040697674	218
1	219	481.220588235	445.558823529	219
1	220	349.371428571	457.508571429	220
1	221	433.820652174	452.722826087	221
1	222	369.506849315	456.479452055	222
1	223	361.457746479	456.0	223
1	224	441.96	459.986666667	224
1	225	291.617647059	465.176470588	225
1	226	233.363636364	466.393939394	226
1	227	297.27	468.47	227
1	228	562.396825397	474.047619048	228
1	229	574.333333333	475.438596491	229
1	230	714.75	477.75862069	230
1	231	304.679245283	480.509433962	231
1	232	271.298013245	482.635761589	232
1	233	312.536842105	484.989473684	233
1	234	335.072115385	490.230769231	234
1	235	318.835443038	492.582278481	235
1	236	321.213483146	501.292134831	236
1	237	726.071428571	505.738095238	237
1	238	572.895348837	505.174418605	238
1	239	446.944099379	511.403726708	239
1	240	389.384074941	525.667447307	240
1	241	344.319047619	529.219047619	241
1	242	151.966666667	540.166666667	242
1	243	440.425806452	536.651612903	243
1	244	621.651515152	542.378787879	244
1	245	384.441176471	547.862745098	245
1	246	727.959349593	550.414634146	246
1	247	391.731182796	553.376344086	247
1	248	707.764705882	551.751633987	248
1	249	133.986842105	560.513157895	249
1	250	642.176470588	562.453781513	250
1	251	414.016528926	564.512396694	251
1	252	712.289719626	562.242990654	252
1	253	83.2808988764	565.752808989	253
1	254	563.701388889	569.708333333	254
1	255	250.02970297	568.01980198	255
1	256	291.095890411	569.369863014	256
1	257	140.179775281	573.224719101	257
1	258	92.1123595506	582.679775281	258
1	259	436.227941176	586.213235294	259
1	260	222.260869565	585.347826087	260
1	261	467.359649123	584.631578947	261
1	262	143.361445783	588.385542169	262
1	263	155.545454545	586.828282828	263
1	264	474.528571429	590.171428571	264
1	265	188.864285714	592.314285714	265
1	266	310.230769231	593.596153846	266
1	267	117.073170732	595.414634146	267
1	268	595.221238938	594.07079646	268
1	269	210.852631579	599.642105263	269
1	270	439.380597015	601.52238806	270
1	271	131.555555556	601.805555556	271
1	272	164.061032864	606.20657277	272
1	273	302.359550562	602.123595506	273
1	274	428.648648649	600.581081081	274
1	275	187.484126984	612.23015873	275
1	276	149.519774011	609.395480226	276
1	277	432.890909091	612.036363636	277
1	278	99.5841584158	613.693069307	278
1	279	215.076642336	614.510948905	279
1	280	283.076923077	613.769230769	280
1	281	132.157894737	618.078947368	281
1	282	175.306451613	614.85483871	282
1	283	251.024193548	615.685483871	283
1	284	196.795454545	619.454545455	284
1	285	343.657534247	618.95890411	285
1	286	637.614285714	619.628571429	286
1	287	186.835087719	625.185964912	287
1	288	132.315217391	628.652173913	288
1	289	244.26519337	623.060773481	289
1	290	441.297619048	626.327380952	290
1	291	220.145631068	628.533980583	291
1	292	167.681818182	629.795454545	292
1	293	415.476923077	631.276923077	293
1	294	259.442176871	635.523809524	294
1	295	690.414414414	635.648648649	295
1	296	755.726027397	635.205479452	296
1	297	195.25	638.625	297
1	298	137.63	640.78	298
1	299	422.897637795	640.062992126	299
1	300	210.004830918	638.101449275	300
1	301	241.910714286	640.107142857	301
1	302	323.968992248	643.201550388	302
1	303	447.758241758	641.967032967	303
1	304	151.386266094	643.012875536	304
1	305	163.605263158	640.885964912	305
1	306	441.31884058	649.644927536	306
1	307	466.22513089	649.895287958	307
1	308	258.394495413	649.559633028	308
1	309	134.057692308	650.807692308	309
1	310	249.421383648	653.735849057	310
1	311	87.71875	652.859375	311
1	312	117.74	652.04	312
1	313	178.137724551	656.976047904	313
1	314	220.125	658.71875	314
1	315	192.405405405	656.817567568	315
1	316	267.871212121	658.386363636	316
1	317	234.217687075	662.081632653	317
1	318	251.697478992	664.201680672	318
1	319	168.395348837	668.36627907	319
1	320	345.487394958	665.68907563	320
1	321	137.358974359	665.341880342	321
1	322	213.462962963	667.166666667	322
1	323	284.281045752	670.993464052	323
1	324	511.966101695	668.805084746	324
1	325	313.488372093	672.488372093	325
1	326	150.474358974	669.987179487	326
1	327	182.152416357	672.579925651	327
1	328	452.978873239	673.992957746	328
1	329	305.835820896	676.694029851	329
1	330	291.310810811	676.608108108	330
1	331	397.713114754	677.040983607	331
1	332	170.627906977	678.139534884	332
1	333	258.26	678.0	333
1	334	237.4765625	679.8984375	334
1	335	435.642384106	677.417218543	335
1	336	212.418604651	681.093023256	336
1	337	416.912280702	679.280701754	337
1	338	324.656716418	683.037313433	338
1	339	404.169491525	683.440677966	339
1	340	196.534883721	689.573643411	340
1	341	440.87394958	685.680672269	341
1	342	456.864661654	685.984962406	342
1	343	271.775193798	686.868217054	343
1	344	243.473988439	689.317919075	344
1	345	131.733333333	688.766666667	345
1	346	155.076923077	690.403846154	346
1	347	188.423076923	690.846153846	347
1	348	254.337078652	694.707865169	348
1	349	461.241758242	694.340659341	349
1	350	224.462962963	695.981481481	350
1	351	234.684210526	697.789473684	351
1	352	204.37254902	700.441176471	352
1	353	689.41025641	703.025641026	353
1	354	150.373737374	704.424242424	354
1	355	468.873015873	705.417989418	355
1	356	139.016949153	705.966101695	356
1	357	175.557692308	705.096153846	357
1	358	294.009433962	707.320754717	358
1	359	238.456692913	712.149606299	359
1	360	259.006578947	709.421052632	360
1	361	443.696078431	713.137254902	361
1	362	125.3	713.5625	362
1	363	490.015151515	714.462121212	363
1	364	164.3	718.14	364
1	365	201.122580645	716.767741935	365
1	366	270.0	719.075	366
1	367	185.545454545	720.25	367
1	368	240.396396396	723.486486486	368
1	369	121.382352941	722.661764706	369
1	370	261.012987013	727.662337662	370
1	371	145.666666667	732.431372549	371
1	372	510.909090909	733.022727273	372
1	373	304.293333333	740.706666667	373
1	374	305.35978836	755.132275132	374
1	375	377.976470588	765.435294118	375
1	376	715.62962963	766.296296296	376
