# Supplementary material for: Assessment of the kidney and lung as immune barriers and hematopoietic sites in the invasive apple snail Pomacea canaliculata
Source: PeerJ. 2018 Oct 12;6:e5789. doi: 10.7717/peerj.5789 (PMC6187997; doi:10.7717/peerj.5789)
Supplement: Data S1 [file peerj-06-5789-s002.zip › C2/Im08_Nuclei.txt]

ImageNumber	ObjectNumber	Location_Center_X	Location_Center_Y	Number_Object_Number
1	1	507.0	7.5	1
1	2	89.7058823529	19.4509803922	2
1	3	181.93877551	19.9183673469	3
1	4	721.35	24.05	4
1	5	111.420289855	27.1884057971	5
1	6	498.790322581	27.6451612903	6
1	7	133.274725275	34.3406593407	7
1	8	110.672413793	43.3793103448	8
1	9	145.421686747	49.7469879518	9
1	10	499.465753425	51.2328767123	10
1	11	103.965811966	69.5128205128	11
1	12	481.935064935	66.8831168831	12
1	13	501.974683544	67.6708860759	13
1	14	489.516666667	70.1333333333	14
1	15	502.158940397	79.7947019868	15
1	16	491.192307692	79.7179487179	16
1	17	787.566037736	83.0566037736	17
1	18	97.5740740741	85.2592592593	18
1	19	512.235294118	90.0352941176	19
1	20	773.5	88.675	20
1	21	497.184210526	93.8596491228	21
1	22	52.488372093	96.6046511628	22
1	23	491.913043478	103.666666667	23
1	24	699.263157895	134.894736842	24
1	25	21.8846153846	141.769230769	25
1	26	491.539823009	153.318584071	26
1	27	736.6	155.0	27
1	28	426.043478261	163.782608696	28
1	29	220.206349206	176.571428571	29
1	30	401.892086331	180.251798561	30
1	31	202.816666667	188.85	31
1	32	175.507462687	203.179104478	32
1	33	489.307692308	215.692307692	33
1	34	468.357142857	216.151785714	34
1	35	470.803030303	224.060606061	35
1	36	337.023809524	223.976190476	36
1	37	461.0	222.339622642	37
1	38	467.425	228.9	38
1	39	612.13253012	234.86746988	39
1	40	667.523255814	242.220930233	40
1	41	459.770642202	257.064220183	41
1	42	175.268292683	257.87804878	42
1	43	165.489795918	261.0	43
1	44	294.839285714	262.642857143	44
1	45	541.907692308	262.4	45
1	46	103.288888889	268.511111111	46
1	47	120.519480519	270.779220779	47
1	48	91.5555555556	270.746031746	48
1	49	725.489795918	271.397959184	49
1	50	164.678571429	274.321428571	50
1	51	285.540322581	275.161290323	51
1	52	138.942028986	280.550724638	52
1	53	448.886363636	282.75	53
1	54	422.0	283.301724138	54
1	55	107.210843373	289.481927711	55
1	56	709.486956522	289.765217391	56
1	57	549.35	294.40625	57
1	58	649.636363636	301.072727273	58
1	59	711.752380952	319.714285714	59
1	60	248.97761194	322.052238806	60
1	61	394.338709677	326.258064516	61
1	62	665.666666667	323.377358491	62
1	63	441.75	329.432692308	63
1	64	330.128440367	330.944954128	64
1	65	259.380530973	337.938053097	65
1	66	644.192982456	340.245614035	66
1	67	649.95	340.466666667	67
1	68	364.933333333	341.616666667	68
1	69	377.150197628	344.019762846	69
1	70	458.569620253	345.873417722	70
1	71	707.516853933	347.179775281	71
1	72	366.333333333	348.875	72
1	73	214.745454545	355.109090909	73
1	74	431.197278912	353.585034014	74
1	75	380.771604938	360.790123457	75
1	76	419.932432432	359.337837838	76
1	77	351.272727273	361.550239234	77
1	78	284.37254902	363.549019608	78
1	79	300.195652174	368.423913043	79
1	80	331.789156627	367.481927711	80
1	81	356.754545455	369.090909091	81
1	82	389.225988701	372.11299435	82
1	83	431.844444444	378.577777778	83
1	84	280.918181818	377.609090909	84
1	85	400.265060241	378.975903614	85
1	86	237.677165354	380.409448819	86
1	87	362.773480663	382.82320442	87
1	88	427.821428571	381.910714286	88
1	89	644.0625	381.395833333	89
1	90	340.279329609	382.860335196	90
1	91	628.111111111	387.636363636	91
1	92	722.794520548	384.910958904	92
1	93	389.5	385.576923077	93
1	94	435.25	385.045454545	94
1	95	662.251572327	391.503144654	95
1	96	309.771428571	390.452380952	96
1	97	381.638297872	391.127659574	97
1	98	268.225806452	393.258064516	98
1	99	645.24137931	394.75862069	99
1	100	410.908450704	395.26056338	100
1	101	400.696969697	397.333333333	101
1	102	358.814545455	397.312727273	102
1	103	390.732142857	398.294642857	103
1	104	244.075630252	400.369747899	104
1	105	268.466257669	406.521472393	105
1	106	299.634146341	403.975609756	106
1	107	740.08045977	403.229885057	107
1	108	749.901960784	403.431372549	108
1	109	520.891566265	404.156626506	109
1	110	324.21641791	406.768656716	110
1	111	349.981481481	407.722222222	111
1	112	360.192982456	407.236842105	112
1	113	371.9625	408.225	113
1	114	393.923076923	412.876923077	114
1	115	294.602649007	414.701986755	115
1	116	377.414634146	415.158536585	116
1	117	681.843137255	414.575163399	117
1	118	183.784946237	416.591397849	118
1	119	325.608695652	417.335403727	119
1	120	424.608695652	420.565217391	120
1	121	659.736842105	420.565789474	121
1	122	369.640449438	421.668539326	122
1	123	721.907407407	421.018518519	123
1	124	440.4765625	422.171875	124
1	125	64.6923076923	424.673076923	125
1	126	467.34965035	424.223776224	126
1	127	611.646464646	428.383838384	127
1	128	762.896551724	425.689655172	128
1	129	496.586956522	430.695652174	129
1	130	693.4	430.338461538	130
1	131	376.457777778	431.755555556	131
1	132	344.513661202	432.415300546	132
1	133	304.993670886	430.936708861	133
1	134	189.206349206	437.53968254	134
1	135	421.101449275	438.434782609	135
1	136	314.769230769	438.752136752	136
1	137	368.364640884	445.033149171	137
1	138	390.630252101	442.924369748	138
1	139	613.77	448.67	139
1	140	335.208333333	449.0	140
1	141	406.543046358	454.953642384	141
1	142	713.480620155	455.581395349	142
1	143	360.908108108	462.405405405	143
1	144	411.5	464.467741935	144
1	145	567.292134831	462.528089888	145
1	146	375.082706767	465.639097744	146
1	147	308.851351351	470.621621622	147
1	148	339.661111111	467.222222222	148
1	149	643.620689655	472.603448276	149
1	150	384.403846154	475.528846154	150
1	151	401.56097561	475.853658537	151
1	152	290.015873016	477.291005291	152
1	153	355.586206897	478.510344828	153
1	154	406.067484663	485.18404908	154
1	155	214.048543689	485.660194175	155
1	156	610.744186047	489.720930233	156
1	157	407.357142857	492.321428571	157
1	158	346.291666667	492.875	158
1	159	368.123188406	494.731884058	159
1	160	382.865671642	495.932835821	160
1	161	600.738317757	496.299065421	161
1	162	674.016949153	500.305084746	162
1	163	323.766129032	509.5	163
1	164	338.339393939	506.721212121	164
1	165	271.854545455	513.690909091	165
1	166	304.435897436	515.743589744	166
1	167	757.08974359	515.935897436	167
1	168	362.844919786	516.229946524	168
1	169	160.265060241	516.734939759	169
1	170	574.166666667	516.464285714	170
1	171	207.208333333	523.5	171
1	172	345.651785714	524.267857143	172
1	173	575.234042553	525.829787234	173
1	174	149.264705882	526.25	174
1	175	288.34351145	525.816793893	175
1	176	588.12962963	528.75	176
1	177	355.183098592	529.443661972	177
1	178	248.073684211	529.047368421	178
1	179	324.785714286	530.258928571	179
1	180	679.597938144	534.628865979	180
1	181	344.466666667	535.233333333	181
1	182	273.762237762	539.776223776	182
1	183	311.776785714	538.580357143	183
1	184	339.557377049	539.213114754	184
1	185	630.320512821	538.756410256	185
1	186	189.309859155	540.126760563	186
1	187	136.323076923	545.246153846	187
1	188	249.497297297	550.935135135	188
1	189	287.504201681	546.168067227	189
1	190	785.703125	549.15625	190
1	191	350.768292683	550.890243902	191
1	192	523.754098361	547.795081967	192
1	193	319.064516129	552.322580645	193
1	194	672.409090909	555.303030303	194
1	195	315.545454545	563.897727273	195
1	196	294.012195122	564.487804878	196
1	197	331.311926606	570.642201835	197
1	198	301.325	574.75	198
1	199	583.479166667	576.0	199
1	200	255.231404959	578.47107438	200
1	201	316.272727273	579.431818182	201
1	202	684.913793103	578.982758621	202
1	203	277.340659341	581.824175824	203
1	204	628.484848485	581.257575758	204
1	205	587.034482759	583.034482759	205
1	206	305.426966292	583.786516854	206
1	207	637.807017544	584.00877193	207
1	208	242.436893204	590.553398058	208
1	209	289.14893617	594.957446809	209
1	210	677.28125	601.484375	210
1	211	226.134615385	602.211538462	211
1	212	249.327586207	603.922413793	212
1	213	257.727272727	603.5	213
1	214	300.839215686	600.552941176	214
1	215	210.457943925	605.196261682	215
1	216	286.314465409	606.496855346	216
1	217	275.959459459	608.702702703	217
1	218	785.622641509	610.471698113	218
1	219	505.588235294	610.282352941	219
1	220	234.890909091	613.890909091	220
1	221	325.875	615.2125	221
1	222	318.1	619.59	222
1	223	489.911764706	627.794117647	223
1	224	249.26744186	627.593023256	224
1	225	273.24	628.426666667	225
1	226	482.68	636.72	226
1	227	282.087378641	636.961165049	227
1	228	577.541176471	637.117647059	228
1	229	103.931818182	647.022727273	229
1	230	257.920289855	645.413043478	230
1	231	243.880952381	654.19047619	231
1	232	83.5	659.5	232
1	233	267.253246753	664.519480519	233
1	234	572.666666667	667.5	234
1	235	257.93877551	676.632653061	235
1	236	235.0	678.442857143	236
1	237	253.853658537	684.829268293	237
1	238	264.811111111	685.644444444	238
1	239	281.525423729	685.796610169	239
1	240	650.396039604	688.118811881	240
1	241	476.440677966	688.847457627	241
1	242	334.95	695.7125	242
1	243	236.673469388	716.142857143	243
1	244	355.5	723.21875	244
1	245	236.330097087	744.281553398	245
1	246	252.217391304	753.065217391	246
1	247	501.857142857	757.246753247	247
1	248	220.178082192	774.04109589	248
1	249	479.705882353	776.882352941	249
