# Supplementary material for: Assessment of the kidney and lung as immune barriers and hematopoietic sites in the invasive apple snail Pomacea canaliculata
Source: PeerJ. 2018 Oct 12;6:e5789. doi: 10.7717/peerj.5789 (PMC6187997; doi:10.7717/peerj.5789)
Supplement: Data S1 [file peerj-06-5789-s002.zip › C2/Im09_Nuclei.txt]

ImageNumber	ObjectNumber	Location_Center_X	Location_Center_Y	Number_Object_Number
1	1	7.88636363636	122.068181818	1
1	2	546.789473684	136.328947368	2
1	3	599.574468085	142.446808511	3
1	4	464.661290323	148.677419355	4
1	5	588.140350877	155.263157895	5
1	6	473.873239437	179.816901408	6
1	7	462.559139785	184.569892473	7
1	8	470.142857143	188.612244898	8
1	9	452.097560976	205.902439024	9
1	10	488.520661157	235.388429752	10
1	11	464.98630137	249.205479452	11
1	12	448.433333333	264.75	12
1	13	498.173333333	277.026666667	13
1	14	577.174418605	276.837209302	14
1	15	418.90625	284.328125	15
1	16	322.304347826	288.243478261	16
1	17	431.655172414	287.448275862	17
1	18	384.729166667	294.833333333	18
1	19	365.546391753	297.391752577	19
1	20	613.671875	298.59375	20
1	21	316.277108434	299.819277108	21
1	22	471.448979592	301.693877551	22
1	23	479.553299492	304.583756345	23
1	24	552.4	307.493333333	24
1	25	343.363636364	310.252525253	25
1	26	428.682119205	311.052980132	26
1	27	440.861538462	309.938461538	27
1	28	473.8515625	312.765625	28
1	29	339.230769231	317.351648352	29
1	30	409.731182796	319.634408602	30
1	31	355.761904762	321.5	31
1	32	433.779069767	321.534883721	32
1	33	590.4375	329.145833333	33
1	34	467.321428571	338.621428571	34
1	35	441.126126126	339.810810811	35
1	36	504.768115942	338.985507246	36
1	37	409.503401361	342.156462585	37
1	38	354.791666667	342.736111111	38
1	39	471.915966387	349.369747899	39
1	40	325.935483871	348.733870968	40
1	41	374.890756303	348.134453782	41
1	42	454.471153846	351.086538462	42
1	43	542.215686275	352.254901961	43
1	44	411.764705882	353.529411765	44
1	45	561.491525424	356.491525424	45
1	46	523.055555556	357.555555556	46
1	47	429.552631579	360.25	47
1	48	507.696202532	361.35443038	48
1	49	357.457142857	366.285714286	49
1	50	284.495327103	367.355140187	50
1	51	385.139037433	366.534759358	51
1	52	400.37804878	366.43902439	52
1	53	368.393162393	368.384615385	53
1	54	437.976	368.512	54
1	55	487.655737705	368.655737705	55
1	56	333.704081633	371.102040816	56
1	57	415.048780488	372.780487805	57
1	58	517.726708075	375.652173913	58
1	59	450.017241379	373.465517241	59
1	60	430.190082645	379.429752066	60
1	61	529.974358974	379.538461538	61
1	62	468.641921397	378.6069869	62
1	63	562.788732394	380.478873239	63
1	64	450.584615385	382.184615385	64
1	65	484.007092199	381.794326241	65
1	66	405.705357143	385.892857143	66
1	67	544.806818182	386.818181818	67
1	68	280.847826087	388.326086957	68
1	69	359.822222222	389.155555556	69
1	70	320.438596491	390.052631579	70
1	71	507.223140496	394.0	71
1	72	418.44	394.973333333	72
1	73	357.670886076	396.683544304	73
1	74	437.168269231	398.846153846	74
1	75	383.023622047	397.385826772	75
1	76	410.230769231	400.865384615	76
1	77	491.520833333	399.4375	77
1	78	466.946236559	407.204301075	78
1	79	402.417808219	404.945205479	79
1	80	493.645833333	405.8125	80
1	81	531.307692308	405.984615385	81
1	82	344.416666667	407.157407407	82
1	83	419.434782609	413.804347826	83
1	84	375.63681592	412.208955224	84
1	85	471.358490566	414.490566038	85
1	86	458.59375	416.34375	86
1	87	486.336134454	416.319327731	87
1	88	429.491803279	416.016393443	88
1	89	529.906976744	419.441860465	89
1	90	542.508064516	421.580645161	90
1	91	356.941176471	422.098039216	91
1	92	396.084615385	424.023076923	92
1	93	337.819354839	423.322580645	93
1	94	475.016949153	422.983050847	94
1	95	498.758064516	422.838709677	95
1	96	364.396825397	429.920634921	96
1	97	576.866666667	429.444444444	97
1	98	451.023255814	434.744186047	98
1	99	509.0	435.5	99
1	100	478.175	435.8	100
1	101	597.626865672	436.940298507	101
1	102	413.193277311	437.109243697	102
1	103	344.780821918	441.178082192	103
1	104	386.804878049	444.593495935	104
1	105	422.172619048	442.964285714	105
1	106	460.197183099	446.816901408	106
1	107	371.00625	451.6875	107
1	108	414.04950495	453.613861386	108
1	109	437.976377953	452.42519685	109
1	110	463.973333333	454.813333333	110
1	111	358.510204082	456.87755102	111
1	112	518.425	458.6	112
1	113	396.483870968	459.209677419	113
1	114	498.276595745	463.468085106	114
1	115	440.569343066	463.175182482	115
1	116	421.185483871	463.935483871	116
1	117	371.841269841	469.380952381	117
1	118	411.088495575	472.584070796	118
1	119	331.208333333	475.583333333	119
1	120	356.467741935	477.161290323	120
1	121	338.871212121	479.901515152	121
1	122	498.5	481.784090909	122
1	123	514.118421053	481.934210526	123
1	124	506.886792453	483.867924528	124
1	125	466.387387387	490.666666667	125
1	126	249.2	495.3	126
1	127	494.405660377	496.330188679	127
1	128	412.76	499.36	128
1	129	450.260504202	501.974789916	129
1	130	435.785714286	505.071428571	130
1	131	425.654867257	512.504424779	131
1	132	394.594594595	511.5	132
1	133	493.779069767	513.441860465	133
1	134	393.793814433	520.824742268	134
1	135	386.794520548	526.068493151	135
1	136	447.421875	535.375	136
1	137	452.461538462	540.711538462	137
1	138	342.272727273	552.883116883	138
1	139	456.435897436	552.076923077	139
1	140	572.5125	556.3	140
1	141	589.313432836	562.76119403	141
1	142	552.214285714	565.314285714	142
1	143	575.714285714	572.696428571	143
1	144	518.223404255	573.840425532	144
1	145	583.852941176	582.558823529	145
1	146	562.145454545	648.836363636	146
