# Supplementary material for: Assessment of the kidney and lung as immune barriers and hematopoietic sites in the invasive apple snail Pomacea canaliculata
Source: PeerJ. 2018 Oct 12;6:e5789. doi: 10.7717/peerj.5789 (PMC6187997; doi:10.7717/peerj.5789)
Supplement: Data S1 [file peerj-06-5789-s002.zip › C2/Im10_Nuclei.txt]

ImageNumber	ObjectNumber	Location_Center_X	Location_Center_Y	Number_Object_Number
1	1	725.452830189	3.92452830189	1
1	2	520.3375	14.825	2
1	3	489.161290323	25.2096774194	3
1	4	520.333333333	29.1363636364	4
1	5	532.0	28.3442622951	5
1	6	776.595238095	29.2142857143	6
1	7	514.159574468	34.4255319149	7
1	8	504.097560976	37.3902439024	8
1	9	405.730337079	38.191011236	9
1	10	450.350877193	43.3157894737	10
1	11	501.172839506	46.3703703704	11
1	12	180.14893617	49.1914893617	12
1	13	520.031578947	50.6736842105	13
1	14	444.495495495	52.7657657658	14
1	15	693.133333333	55.4222222222	15
1	16	405.703125	56.46875	16
1	17	525.051724138	59.9137931034	17
1	18	474.36	60.3733333333	18
1	19	485.725274725	62.5384615385	19
1	20	438.209677419	64.8387096774	20
1	21	512.141935484	67.1612903226	21
1	22	425.811320755	68.2358490566	22
1	23	710.204081633	67.7755102041	23
1	24	478.23364486	73.3457943925	24
1	25	539.5	75.75	25
1	26	405.859649123	77.5175438596	26
1	27	432.481132075	80.2547169811	27
1	28	491.285714286	80.037037037	28
1	29	510.925373134	81.3880597015	29
1	30	211.5	84.3205128205	30
1	31	420.228571429	85.2761904762	31
1	32	472.568181818	86.0833333333	32
1	33	164.704545455	91.5227272727	33
1	34	443.47008547	98.7692307692	34
1	35	481.703703704	99.1790123457	35
1	36	400.731543624	101.912751678	36
1	37	463.8984375	104.71875	37
1	38	515.459183673	106.163265306	38
1	39	477.44	108.94	39
1	40	543.395348837	108.813953488	40
1	41	522.754901961	111.009803922	41
1	42	430.989473684	112.452631579	42
1	43	496.708333333	109.733333333	43
1	44	394.571428571	114.095238095	44
1	45	463.137931034	114.655172414	45
1	46	730.275862069	113.844827586	46
1	47	413.117647059	117.764705882	47
1	48	442.811320755	122.028301887	48
1	49	492.6	124.808695652	49
1	50	514.601941748	124.601941748	50
1	51	458.011111111	126.511111111	51
1	52	472.785714286	126.896103896	52
1	53	156.306122449	125.326530612	53
1	54	482.081081081	126.743243243	54
1	55	370.598130841	129.635514019	55
1	56	688.833333333	130.5	56
1	57	399.528846154	131.625	57
1	58	445.385826772	132.062992126	58
1	59	519.20754717	133.421383648	59
1	60	530.869047619	134.0	60
1	61	774.548387097	134.564516129	61
1	62	459.333333333	136.049382716	62
1	63	659.666666667	136.571428571	63
1	64	476.12195122	137.967479675	64
1	65	502.337837838	140.486486486	65
1	66	736.710382514	134.158469945	66
1	67	441.671641791	143.223880597	67
1	68	552.773584906	140.547169811	68
1	69	157.318181818	142.75	69
1	70	793.657142857	142.571428571	70
1	71	380.361344538	144.134453782	71
1	72	420.661290323	143.258064516	72
1	73	511.398601399	143.167832168	73
1	74	389.908450704	148.232394366	74
1	75	494.801470588	152.205882353	75
1	76	742.073170732	151.56097561	76
1	77	480.965116279	152.26744186	77
1	78	444.518181818	153.354545455	78
1	79	510.821192053	155.079470199	79
1	80	398.512	158.736	80
1	81	415.889830508	158.93220339	81
1	82	119.0	163.256410256	82
1	83	533.0	165.0	83
1	84	492.080508475	167.258474576	84
1	85	437.160305344	166.79389313	85
1	86	708.634615385	168.019230769	86
1	87	449.8	170.244444444	87
1	88	516.900584795	168.245614035	88
1	89	460.546296296	175.268518519	89
1	90	468.731543624	173.281879195	90
1	91	779.358490566	178.226415094	91
1	92	768.130434783	179.260869565	92
1	93	395.5	180.32	93
1	94	538.734693878	178.068027211	94
1	95	504.447552448	179.811188811	95
1	96	444.607843137	184.594771242	96
1	97	484.095744681	183.308510638	97
1	98	499.363636364	184.454545455	98
1	99	421.876033058	184.768595041	99
1	100	531.13559322	185.305084746	100
1	101	490.034722222	190.201388889	101
1	102	142.385964912	188.754385965	102
1	103	472.086956522	192.579710145	103
1	104	746.641025641	191.307692308	104
1	105	765.882352941	191.294117647	105
1	106	511.663212435	191.96373057	106
1	107	519.789655172	206.693103448	107
1	108	443.628865979	206.020618557	108
1	109	480.215909091	205.852272727	109
1	110	492.620512821	209.579487179	110
1	111	457.871794872	210.307692308	111
1	112	757.86	218.346666667	112
1	113	492.352941176	219.070588235	113
1	114	747.824561404	223.50877193	114
1	115	94.6274509804	224.803921569	115
1	116	472.403669725	228.834862385	116
1	117	519.387323944	230.633802817	117
1	118	480.390243902	235.170731707	118
1	119	272.123188406	240.688405797	119
1	120	646.931818182	244.659090909	120
1	121	450.433497537	247.802955665	121
1	122	287.605095541	248.012738854	122
1	123	478.370629371	261.160839161	123
1	124	523.746376812	264.97826087	124
1	125	749.8125	270.09375	125
1	126	271.632653061	272.010204082	126
1	127	466.215686275	276.39869281	127
1	128	697.855421687	280.662650602	128
1	129	491.173913043	289.776397516	129
1	130	733.744444444	295.166666667	130
1	131	553.672897196	298.658878505	131
1	132	245.183673469	298.602040816	132
1	133	688.170212766	298.446808511	133
1	134	466.256157635	300.793103448	134
1	135	240.319148936	305.808510638	135
1	136	266.586206897	305.425287356	136
1	137	545.49122807	307.456140351	137
1	138	739.5	308.078947368	138
1	139	498.608108108	309.108108108	139
1	140	289.929133858	315.858267717	140
1	141	425.297709924	321.167938931	141
1	142	255.742574257	323.01980198	142
1	143	469.673076923	324.336538462	143
1	144	673.992805755	322.338129496	144
1	145	310.904109589	324.97260274	145
1	146	352.624	324.104	146
1	147	320.657534247	328.273972603	147
1	148	413.211267606	326.253521127	148
1	149	375.977272727	328.462121212	149
1	150	441.713793103	331.403448276	150
1	151	313.384615385	330.815384615	151
1	152	426.03649635	332.875912409	152
1	153	298.011173184	332.698324022	153
1	154	279.685950413	336.801652893	154
1	155	324.193548387	338.806451613	155
1	156	334.5	338.773809524	156
1	157	256.8	342.494736842	157
1	158	382.234939759	346.355421687	158
1	159	235.839285714	345.366071429	159
1	160	351.875776398	347.124223602	160
1	161	707.568627451	348.245098039	161
1	162	252.759259259	350.814814815	162
1	163	371.168604651	351.273255814	163
1	164	217.427184466	354.699029126	164
1	165	301.141666667	351.525	165
1	166	646.279411765	356.279411765	166
1	167	241.886363636	357.613636364	167
1	168	261.702531646	360.753164557	168
1	169	679.507042254	357.901408451	169
1	170	342.683544304	360.949367089	170
1	171	386.598684211	359.269736842	171
1	172	220.481927711	363.277108434	172
1	173	592.723684211	362.618421053	173
1	174	368.178807947	363.960264901	174
1	175	359.108910891	363.623762376	175
1	176	643.692307692	367.282051282	176
1	177	302.546666667	368.266666667	177
1	178	726.0	367.0	178
1	179	407.384210526	366.263157895	179
1	180	450.031055901	367.50310559	180
1	181	272.615384615	368.527472527	181
1	182	611.578947368	371.324561404	182
1	183	234.49	374.31	183
1	184	313.863636364	376.666666667	184
1	185	720.865853659	375.914634146	185
1	186	330.938931298	377.442748092	186
1	187	280.0	377.171641791	187
1	188	219.321428571	378.935714286	188
1	189	377.142045455	379.903409091	189
1	190	447.46875	381.78125	190
1	191	702.358208955	382.029850746	191
1	192	605.141025641	382.91025641	192
1	193	425.537037037	383.512345679	193
1	194	260.728506787	386.841628959	194
1	195	208.022727273	385.590909091	195
1	196	309.522522523	386.693693694	196
1	197	442.155172414	388.517241379	197
1	198	338.227848101	388.0	198
1	199	450.530120482	388.759036145	199
1	200	230.542857143	388.9	200
1	201	352.339222615	394.130742049	201
1	202	572.081081081	390.216216216	202
1	203	431.153846154	391.707692308	203
1	204	412.554545455	392.463636364	204
1	205	392.548192771	393.13253012	205
1	206	282.712962963	393.731481481	206
1	207	447.423076923	394.807692308	207
1	208	248.427777778	398.488888889	208
1	209	219.221238938	395.769911504	209
1	210	365.287878788	400.606060606	210
1	211	290.180952381	400.79047619	211
1	212	339.953608247	402.81443299	212
1	213	234.954954955	401.927927928	213
1	214	263.052631579	403.105263158	214
1	215	413.771144279	404.373134328	215
1	216	430.649681529	403.146496815	216
1	217	615.866666667	407.027777778	217
1	218	203.259259259	406.648148148	218
1	219	530.262295082	405.868852459	219
1	220	386.861538462	408.861538462	220
1	221	325.647540984	409.290983607	221
1	222	683.539473684	413.111842105	222
1	223	270.190082645	407.685950413	223
1	224	236.042944785	412.625766871	224
1	225	397.50877193	413.245614035	225
1	226	379.417910448	416.621890547	226
1	227	728.956521739	412.065217391	227
1	228	263.578947368	415.254385965	228
1	229	299.974025974	416.727272727	229
1	230	211.273972603	416.95890411	230
1	231	555.769230769	422.153846154	231
1	232	676.473684211	423.078947368	232
1	233	332.087719298	422.304093567	233
1	234	416.737704918	422.770491803	234
1	235	436.222222222	423.296296296	235
1	236	275.554878049	420.445121951	236
1	237	644.734375	422.125	237
1	238	363.451882845	424.054393305	238
1	239	398.859030837	424.211453744	239
1	240	296.715909091	429.068181818	240
1	241	314.321212121	427.703030303	241
1	242	512.333333333	429.423423423	242
1	243	384.013333333	429.924444444	243
1	244	267.707006369	430.949044586	244
1	245	333.95	431.1125	245
1	246	364.226851852	434.842592593	246
1	247	304.79047619	433.476190476	247
1	248	330.105263158	436.087719298	248
1	249	527.448979592	440.43877551	249
1	250	287.524390244	440.329268293	250
1	251	437.218978102	441.700729927	251
1	252	313.817073171	441.786585366	252
1	253	663.055555556	441.925925926	253
1	254	412.764957265	440.931623932	254
1	255	377.015228426	442.705583756	255
1	256	347.13253012	447.638554217	256
1	257	321.672413793	450.344827586	257
1	258	183.965116279	451.255813953	258
1	259	546.340909091	452.340909091	259
1	260	250.426356589	452.271317829	260
1	261	236.487179487	455.025641026	261
1	262	268.604938272	455.901234568	262
1	263	363.724637681	453.702898551	263
1	264	658.352941176	456.109243697	264
1	265	311.732919255	456.273291925	265
1	266	227.440366972	454.550458716	266
1	267	300.697841727	461.73381295	267
1	268	403.243445693	465.475655431	268
1	269	268.118181818	465.790909091	269
1	270	431.683168317	470.0	270
1	271	332.369747899	467.655462185	271
1	272	371.203389831	468.813559322	272
1	273	778.518518519	470.320987654	273
1	274	344.959731544	470.248322148	274
1	275	208.802197802	473.230769231	275
1	276	335.648351648	475.89010989	276
1	277	435.268817204	475.290322581	277
1	278	758.203389831	474.694915254	278
1	279	322.088	473.888	279
1	280	302.62	476.1	280
1	281	242.019047619	478.6	281
1	282	503.663865546	477.613445378	282
1	283	264.891304348	478.369565217	283
1	284	431.737704918	480.163934426	284
1	285	364.585365854	479.032520325	285
1	286	484.041322314	477.330578512	286
1	287	166.92	481.066666667	287
1	288	201.227272727	482.5625	288
1	289	181.14893617	482.553191489	289
1	290	335.919354839	483.338709677	290
1	291	490.875	483.736111111	291
1	292	227.861538462	486.030769231	292
1	293	377.642487047	487.18134715	293
1	294	318.191176471	484.985294118	294
1	295	423.2	487.45	295
1	296	207.908045977	490.114942529	296
1	297	632.223529412	490.2	297
1	298	234.488372093	492.023255814	298
1	299	276.760869565	488.967391304	299
1	300	539.966386555	492.285714286	300
1	301	530.528735632	494.436781609	301
1	302	767.477272727	492.659090909	302
1	303	402.204633205	497.664092664	303
1	304	589.942307692	498.350961538	304
1	305	624.442622951	493.901639344	305
1	306	295.032786885	495.967213115	306
1	307	546.6	496.52	307
1	308	569.089430894	494.81300813	308
1	309	640.88976378	497.496062992	309
1	310	376.157142857	498.428571429	310
1	311	537.842105263	501.610526316	311
1	312	685.592592593	500.074074074	312
1	313	231.783783784	499.774774775	313
1	314	342.821192053	499.649006623	314
1	315	367.761904762	504.415584416	315
1	316	563.883333333	502.116666667	316
1	317	220.955307263	504.754189944	317
1	318	309.568421053	503.157894737	318
1	319	331.866197183	506.485915493	319
1	320	473.795321637	507.83625731	320
1	321	554.96969697	510.36969697	321
1	322	483.764705882	513.607843137	322
1	323	189.176470588	512.549019608	323
1	324	349.782608696	513.008695652	324
1	325	328.847457627	513.949152542	325
1	326	498.317948718	521.158974359	326
1	327	121.754098361	517.327868852	327
1	328	393.2	518.24	328
1	329	205.035087719	521.0	329
1	330	381.62962963	522.12962963	330
1	331	537.682926829	525.731707317	331
1	332	469.427710843	526.222891566	332
1	333	380.877358491	530.547169811	333
1	334	730.216666667	530.35	334
1	335	531.868421053	530.526315789	335
1	336	636.112676056	534.464788732	336
1	337	342.966666667	536.65	337
1	338	434.5	539.5	338
1	339	698.860869565	541.147826087	339
1	340	411.871287129	542.762376238	340
1	341	574.341176471	553.541176471	341
1	342	559.475609756	556.731707317	342
1	343	673.76119403	557.52238806	343
1	344	198.028571429	557.414285714	344
1	345	427.824427481	558.740458015	345
1	346	551.091503268	569.640522876	346
1	347	690.649350649	572.558441558	347
1	348	548.539473684	582.469298246	348
1	349	402.509803922	581.578431373	349
1	350	463.464646465	584.333333333	350
1	351	422.197278912	590.823129252	351
1	352	167.5	594.916666667	352
1	353	509.297029703	600.237623762	353
1	354	172.203703704	607.0	354
1	355	481.902439024	605.658536585	355
1	356	503.490566038	606.603773585	356
1	357	529.674698795	607.771084337	357
1	358	538.139534884	606.534883721	358
1	359	595.78125	611.614583333	359
1	360	663.075949367	612.341772152	360
1	361	446.25	620.276785714	361
1	362	543.142857143	633.756302521	362
1	363	531.542056075	631.91588785	363
1	364	463.470588235	638.505882353	364
1	365	420.845070423	640.464788732	365
1	366	576.611764706	663.623529412	366
1	367	604.953125	682.515625	367
1	368	455.686746988	687.445783133	368
1	369	522.553571429	688.178571429	369
1	370	397.074626866	688.910447761	370
1	371	570.785714286	692.047619048	371
1	372	508.835443038	698.291139241	372
1	373	591.739583333	703.447916667	373
1	374	499.890909091	708.490909091	374
1	375	493.275	711.975	375
1	376	600.867256637	715.123893805	376
1	377	622.833333333	713.884615385	377
1	378	402.179104478	715.955223881	378
1	379	436.480519481	720.61038961	379
1	380	375.507042254	727.647887324	380
1	381	615.5	737.425	381
1	382	495.229166667	743.458333333	382
1	383	497.278481013	752.911392405	383
1	384	646.224137931	752.293103448	384
1	385	243.78125	755.5	385
1	386	325.084337349	754.493975904	386
1	387	191.511627907	756.093023256	387
1	388	669.942028986	761.536231884	388
1	389	232.239130435	764.97826087	389
1	390	653.869565217	769.420289855	390
1	391	617.229508197	777.196721311	391
1	392	629.163265306	777.06122449	392
1	393	624.449438202	784.258426966	393
1	394	469.085714286	785.828571429	394
1	395	488.435897436	796.179487179	395
