# Supplementary material for: Assessment of the kidney and lung as immune barriers and hematopoietic sites in the invasive apple snail Pomacea canaliculata
Source: PeerJ. 2018 Oct 12;6:e5789. doi: 10.7717/peerj.5789 (PMC6187997; doi:10.7717/peerj.5789)
Supplement: Data S1 [file peerj-06-5789-s002.zip › C2/Im11_Nuclei.txt]

ImageNumber	ObjectNumber	Location_Center_X	Location_Center_Y	Number_Object_Number
1	1	378.227272727	20.9393939394	1
1	2	360.619047619	35.880952381	2
1	3	406.016666667	66.8166666667	3
1	4	714.042553191	74.9574468085	4
1	5	213.80952381	81.4047619048	5
1	6	456.893333333	88.4266666667	6
1	7	424.897435897	93.858974359	7
1	8	442.136054422	100.074829932	8
1	9	503.55	100.5	9
1	10	271.830985915	105.450704225	10
1	11	517.043956044	105.934065934	11
1	12	457.01754386	111.543859649	12
1	13	443.640350877	115.745614035	13
1	14	492.908163265	117.806122449	14
1	15	479.206896552	127.770114943	15
1	16	494.711111111	130.422222222	16
1	17	526.310344828	131.793103448	17
1	18	473.342105263	136.885964912	18
1	19	295.168316832	144.940594059	19
1	20	499.635897436	141.205128205	20
1	21	531.35	141.05	21
1	22	457.606557377	142.327868852	22
1	23	476.488372093	144.88372093	23
1	24	569.494117647	147.094117647	24
1	25	283.560606061	149.287878788	25
1	26	521.06626506	149.493975904	26
1	27	558.107142857	152.30952381	27
1	28	194.95	154.583333333	28
1	29	464.90625	154.25	29
1	30	544.066115702	154.520661157	30
1	31	502.974789916	156.773109244	31
1	32	323.828125	158.734375	32
1	33	340.663865546	163.579831933	33
1	34	512.215053763	165.053763441	34
1	35	486.105263158	165.090225564	35
1	36	476.6875	169.375	36
1	37	593.928057554	168.863309353	37
1	38	130.928571429	172.303571429	38
1	39	497.336448598	172.962616822	39
1	40	507.12962963	174.462962963	40
1	41	458.369047619	180.94047619	41
1	42	563.798076923	182.711538462	42
1	43	554.2109375	184.7109375	43
1	44	152.130434783	184.072463768	44
1	45	375.336	184.944	45
1	46	183.411764706	183.470588235	46
1	47	538.607692308	182.7	47
1	48	627.392405063	189.569620253	48
1	49	524.491935484	190.620967742	49
1	50	597.794871795	191.461538462	50
1	51	364.655913978	191.924731183	51
1	52	489.546218487	197.831932773	52
1	53	472.064935065	199.818181818	53
1	54	545.492307692	202.953846154	54
1	55	597.21875	201.59375	55
1	56	504.571428571	201.67281106	56
1	57	392.376470588	206.835294118	57
1	58	158.150943396	206.301886792	58
1	59	213.022727273	207.090909091	59
1	60	467.40625	206.515625	60
1	61	575.239130435	209.608695652	61
1	62	357.308219178	212.582191781	62
1	63	538.022556391	213.022556391	63
1	64	496.630434783	215.847826087	64
1	65	261.031914894	220.734042553	65
1	66	561.245098039	220.039215686	66
1	67	492.215686275	223.464052288	67
1	68	187.408450704	224.267605634	68
1	69	293.641025641	226.179487179	69
1	70	546.677419355	227.225806452	70
1	71	604.605381166	223.053811659	71
1	72	583.069306931	226.910891089	72
1	73	558.466666667	228.866666667	73
1	74	530.568181818	229.409090909	74
1	75	522.322981366	234.217391304	75
1	76	365.545454545	233.295454545	76
1	77	401.312883436	236.607361963	77
1	78	490.925373134	236.328358209	78
1	79	502.549618321	235.900763359	79
1	80	553.673469388	242.285714286	80
1	81	570.422145329	244.429065744	81
1	82	389.740740741	242.827160494	82
1	83	531.0	243.05	83
1	84	612.782608696	245.362318841	84
1	85	469.279069767	243.662790698	85
1	86	539.135338346	249.804511278	86
1	87	486.453703704	250.972222222	87
1	88	512.637096774	252.661290323	88
1	89	417.42519685	252.173228346	89
1	90	559.528571429	254.521428571	90
1	91	527.397727273	259.636363636	91
1	92	259.038095238	261.028571429	92
1	93	510.68627451	262.509803922	93
1	94	537.355263158	271.513157895	94
1	95	70.5744680851	290.127659574	95
1	96	167.545454545	296.606060606	96
1	97	241.567335244	306.449856734	97
1	98	159.215384615	320.107692308	98
1	99	175.12987013	322.649350649	99
1	100	389.246376812	322.608695652	100
1	101	251.833333333	325.780701754	101
1	102	384.820224719	326.438202247	102
1	103	186.639175258	326.81443299	103
1	104	127.866666667	331.45	104
1	105	275.352678571	337.736607143	105
1	106	399.580246914	332.358024691	106
1	107	227.05	335.86	107
1	108	157.577777778	337.177777778	108
1	109	189.1875	338.55	109
1	110	247.366336634	341.910891089	110
1	111	221.724137931	347.820689655	111
1	112	241.313253012	348.686746988	112
1	113	195.509433962	352.179245283	113
1	114	139.214285714	352.30952381	114
1	115	313.278195489	353.894736842	115
1	116	254.65034965	353.517482517	116
1	117	288.872340426	356.074468085	117
1	118	399.615384615	360.692307692	118
1	119	237.946236559	362.666666667	119
1	120	250.537037037	362.981481481	120
1	121	125.24137931	364.655172414	121
1	122	189.368055556	363.541666667	122
1	123	216.773584906	365.037735849	123
1	124	268.623076923	365.146153846	124
1	125	309.253623188	368.688405797	125
1	126	202.414814815	367.955555556	126
1	127	229.838383838	370.702020202	127
1	128	295.658227848	371.189873418	128
1	129	429.0	370.549295775	129
1	130	421.736434109	373.372093023	130
1	131	156.732394366	375.549295775	131
1	132	244.476190476	374.94047619	132
1	133	301.989130435	376.130434783	133
1	134	309.0	380.145833333	134
1	135	227.468571429	384.251428571	135
1	136	282.608247423	382.432989691	136
1	137	169.019607843	381.774509804	137
1	138	248.287234043	383.265957447	138
1	139	268.685714286	384.428571429	139
1	140	199.75862069	388.149425287	140
1	141	174.503816794	395.427480916	141
1	142	261.028301887	390.867924528	142
1	143	288.572916667	391.90625	143
1	144	353.545454545	390.406060606	144
1	145	212.995073892	392.532019704	145
1	146	189.583333333	395.516666667	146
1	147	164.247619048	397.514285714	147
1	148	201.0	401.24260355	148
1	149	242.291666667	401.0	149
1	150	290.770114943	402.597701149	150
1	151	317.079365079	402.595238095	151
1	152	226.204081633	403.357142857	152
1	153	276.420289855	404.608695652	153
1	154	258.594405594	407.762237762	154
1	155	171.690647482	410.179856115	155
1	156	383.410958904	404.589041096	156
1	157	430.948051948	407.298701299	157
1	158	200.0	409.719298246	158
1	159	235.007782101	413.054474708	159
1	160	269.825581395	411.406976744	160
1	161	355.8	412.7	161
1	162	363.777777778	415.456790123	162
1	163	218.764705882	416.641176471	163
1	164	186.153846154	417.743589744	164
1	165	207.25	421.12	165
1	166	284.373913043	420.356521739	166
1	167	336.576470588	420.835294118	167
1	168	446.0625	421.25	168
1	169	317.350364964	423.145985401	169
1	170	347.5	424.784615385	170
1	171	375.634615385	428.076923077	171
1	172	269.680628272	429.486910995	172
1	173	308.187096774	431.309677419	173
1	174	324.431372549	431.264705882	174
1	175	180.7875	431.1375	175
1	176	238.103092784	431.762886598	176
1	177	283.247191011	431.573033708	177
1	178	406.169811321	432.264150943	178
1	179	295.619318182	434.329545455	179
1	180	338.323529412	435.323529412	180
1	181	268.9375	440.171875	181
1	182	388.300925926	441.685185185	182
1	183	447.085106383	442.70212766	183
1	184	463.898550725	443.826086957	184
1	185	311.933333333	444.106666667	185
1	186	244.759162304	444.806282723	186
1	187	283.321167883	448.109489051	187
1	188	295.902777778	446.875	188
1	189	328.664596273	448.546583851	189
1	190	364.267657993	446.925650558	190
1	191	504.146341463	449.5	191
1	192	273.98265896	457.23699422	192
1	193	346.131979695	453.730964467	193
1	194	255.313432836	456.298507463	194
1	195	317.092485549	458.676300578	195
1	196	293.248677249	458.899470899	196
1	197	330.074074074	460.785185185	197
1	198	450.540540541	465.175675676	198
1	199	304.96812749	473.163346614	199
1	200	254.378787879	471.106060606	200
1	201	370.357142857	474.653061224	201
1	202	378.412280702	473.947368421	202
1	203	288.376068376	476.632478632	203
1	204	322.467811159	477.759656652	204
1	205	349.789156627	481.590361446	205
1	206	267.359223301	484.796116505	206
1	207	310.15625	486.075	207
1	208	331.702290076	487.183206107	208
1	209	295.632653061	488.306122449	209
1	210	382.710843373	488.15060241	210
1	211	361.614754098	492.573770492	211
1	212	306.611650485	498.27184466	212
1	213	339.359375	501.3671875	213
1	214	412.890756303	500.394957983	214
1	215	427.41025641	502.717948718	215
1	216	371.347826087	504.463768116	216
1	217	555.581395349	506.465116279	217
1	218	383.125	507.278846154	218
1	219	269.096774194	509.204301075	219
1	220	417.465346535	509.099009901	220
1	221	465.656976744	511.813953488	221
1	222	410.101694915	515.355932203	222
1	223	486.637837838	516.410810811	223
1	224	443.241134752	517.312056738	224
1	225	424.896907216	520.608247423	225
1	226	472.107526882	521.268817204	226
1	227	564.969465649	524.106870229	227
1	228	414.972972973	524.702702703	228
1	229	407.421052632	527.789473684	229
1	230	437.647887324	531.274647887	230
1	231	617.805755396	533.424460432	231
1	232	326.777070064	531.643312102	232
1	233	512.694174757	533.67961165	233
1	234	446.4921875	537.8125	234
1	235	537.982142857	540.928571429	235
1	236	343.676691729	543.842105263	236
1	237	558.951219512	545.243902439	237
1	238	528.163934426	544.508196721	238
1	239	395.739726027	548.178082192	239
1	240	439.56	547.914285714	240
1	241	501.462365591	551.817204301	241
1	242	428.209090909	550.736363636	242
1	243	514.704918033	550.180327869	243
1	244	557.340425532	552.319148936	244
1	245	521.840490798	558.539877301	245
1	246	478.554621849	560.739495798	246
1	247	535.050847458	565.593220339	247
1	248	672.571428571	566.726190476	248
1	249	534.0	572.772277228	249
1	250	657.450549451	570.835164835	250
1	251	590.558139535	575.720930233	251
1	252	572.708955224	580.873134328	252
1	253	678.632911392	582.860759494	253
1	254	514.745454545	585.490909091	254
1	255	606.632183908	585.402298851	255
1	256	506.620253165	589.430379747	256
1	257	342.55	591.975	257
1	258	584.7375	593.3375	258
1	259	495.77852349	598.201342282	259
1	260	515.235294118	599.539215686	260
1	261	666.309859155	605.464788732	261
1	262	660.06557377	610.393442623	262
1	263	620.573770492	620.409836066	263
1	264	341.074074074	622.351851852	264
1	265	656.628571429	621.257142857	265
1	266	576.096153846	622.394230769	266
1	267	334.375	626.0	267
1	268	590.795180723	629.409638554	268
