# Supplementary material for: Assessment of the kidney and lung as immune barriers and hematopoietic sites in the invasive apple snail Pomacea canaliculata
Source: PeerJ. 2018 Oct 12;6:e5789. doi: 10.7717/peerj.5789 (PMC6187997; doi:10.7717/peerj.5789)
Supplement: Data S1 [file peerj-06-5789-s002.zip › C2/Im12_Nuclei.txt]

ImageNumber	ObjectNumber	Location_Center_X	Location_Center_Y	Number_Object_Number
1	1	470.986842105	4.15789473684	1
1	2	420.487179487	12.9743589744	2
1	3	474.204081633	13.9795918367	3
1	4	535.634146341	15.8536585366	4
1	5	446.837837838	22.7702702703	5
1	6	486.451612903	29.6451612903	6
1	7	433.025641026	27.0	7
1	8	422.650793651	31.0793650794	8
1	9	405.771929825	30.6666666667	9
1	10	510.471428571	32.7571428571	10
1	11	469.298850575	34.2068965517	11
1	12	496.120689655	35.1896551724	12
1	13	412.904761905	42.1238095238	13
1	14	476.87804878	44.756097561	14
1	15	402.12195122	45.5	15
1	16	474.404494382	56.3258426966	16
1	17	457.240740741	59.6666666667	17
1	18	499.175438596	64.8947368421	18
1	19	436.5	67.6296296296	19
1	20	485.404761905	67.7380952381	20
1	21	382.148148148	69.8024691358	21
1	22	462.833333333	70.0833333333	22
1	23	505.432098765	79.6296296296	23
1	24	416.690265487	82.0	24
1	25	471.45	84.5	25
1	26	424.939759036	93.1807228916	26
1	27	472.752808989	93.0112359551	27
1	28	396.594594595	95.7432432432	28
1	29	664.3125	115.645833333	29
1	30	428.031746032	124.476190476	30
1	31	219.547619048	145.761904762	31
1	32	446.984848485	158.545454545	32
1	33	485.304878049	160.524390244	33
1	34	465.558558559	161.846846847	34
1	35	214.485714286	163.071428571	35
1	36	440.723404255	181.255319149	36
1	37	462.023121387	181.057803468	37
1	38	482.096	182.992	38
1	39	478.723684211	193.184210526	39
1	40	506.281553398	191.194174757	40
1	41	451.131868132	204.587912088	41
1	42	430.098837209	208.988372093	42
1	43	495.344444444	206.022222222	43
1	44	407.113924051	208.0	44
1	45	400.636363636	211.090909091	45
1	46	385.388888889	212.203703704	46
1	47	662.785714286	213.261904762	47
1	48	457.465346535	218.148514851	48
1	49	438.064516129	217.870967742	49
1	50	486.153846154	221.675213675	50
1	51	503.099236641	223.86259542	51
1	52	326.64	226.9	52
1	53	419.693693694	225.801801802	53
1	54	312.155555556	227.0	54
1	55	516.841584158	228.96039604	55
1	56	447.519607843	232.980392157	56
1	57	338.568181818	233.159090909	57
1	58	389.35	235.366666667	58
1	59	358.868852459	237.647540984	59
1	60	461.261682243	237.355140187	60
1	61	296.2	240.941176471	61
1	62	393.68115942	242.304347826	62
1	63	308.247706422	241.834862385	63
1	64	501.255813953	241.88372093	64
1	65	328.701298701	243.753246753	65
1	66	411.044117647	240.774509804	66
1	67	446.843195266	254.890532544	67
1	68	493.438356164	252.821917808	68
1	69	317.01754386	254.070175439	69
1	70	509.666666667	253.023809524	70
1	71	385.794392523	253.485981308	71
1	72	433.531914894	252.354609929	72
1	73	406.882978723	256.478723404	73
1	74	286.201923077	256.769230769	74
1	75	466.168316832	259.663366337	75
1	76	483.171428571	256.752380952	76
1	77	329.993197279	258.408163265	77
1	78	520.135135135	256.414414414	78
1	79	419.497354497	260.835978836	79
1	80	363.6	268.963636364	80
1	81	321.014814815	270.296296296	81
1	82	339.495049505	271.257425743	82
1	83	380.913934426	269.62704918	83
1	84	426.615384615	270.307692308	84
1	85	405.145833333	270.75	85
1	86	497.401408451	278.330985915	86
1	87	442.683544304	276.088607595	87
1	88	472.49137931	275.844827586	88
1	89	392.919354839	276.483870968	89
1	90	363.338028169	278.633802817	90
1	91	455.311594203	280.644927536	91
1	92	514.107843137	279.578431373	92
1	93	429.87394958	281.268907563	93
1	94	712.888888889	281.555555556	94
1	95	384.594059406	285.386138614	95
1	96	354.938053097	285.0	96
1	97	320.393617021	287.223404255	97
1	98	485.333333333	282.348909657	98
1	99	272.417910448	288.373134328	99
1	100	530.142857143	288.131868132	100
1	101	701.3	287.088888889	101
1	102	409.653333333	288.52	102
1	103	285.108108108	290.927927928	103
1	104	331.263157895	291.745614035	104
1	105	444.157894737	292.147368421	105
1	106	512.266666667	294.0	106
1	107	455.548387097	296.541935484	107
1	108	431.801470588	297.132352941	108
1	109	335.011111111	299.055555556	109
1	110	467.228346457	297.700787402	110
1	111	499.848739496	295.957983193	111
1	112	365.805555556	299.772222222	112
1	113	487.316939891	301.382513661	113
1	114	382.495049505	301.217821782	114
1	115	519.756578947	300.335526316	115
1	116	271.209677419	303.935483871	116
1	117	419.715909091	302.0	117
1	118	348.362637363	305.989010989	118
1	119	393.043103448	304.913793103	119
1	120	440.307692308	307.901098901	120
1	121	335.901639344	309.442622951	121
1	122	512.680203046	312.025380711	122
1	123	529.404580153	310.740458015	123
1	124	325.090909091	310.61038961	124
1	125	365.174358974	314.594871795	125
1	126	279.661290323	314.387096774	126
1	127	419.957142857	317.657142857	127
1	128	373.0	320.955974843	128
1	129	289.0	320.836065574	129
1	130	474.110294118	321.911764706	130
1	131	449.666666667	321.707070707	131
1	132	493.322033898	321.957627119	132
1	133	384.464566929	322.700787402	133
1	134	484.0	322.458333333	134
1	135	427.739393939	325.96969697	135
1	136	501.791411043	324.134969325	136
1	137	666.777777778	324.111111111	137
1	138	518.03030303	327.772727273	138
1	139	445.047619048	327.761904762	139
1	140	410.401960784	326.534313725	140
1	141	337.640449438	329.612359551	141
1	142	467.637362637	332.582417582	142
1	143	307.994764398	334.486910995	143
1	144	347.49382716	333.851851852	144
1	145	358.915254237	334.542372881	145
1	146	439.295081967	336.819672131	146
1	147	363.974025974	340.077922078	147
1	148	391.776536313	335.703910615	148
1	149	413.695652174	337.956521739	149
1	150	334.292682927	341.585365854	150
1	151	432.536363636	342.981818182	151
1	152	449.633802817	341.845070423	152
1	153	665.487804878	343.243902439	153
1	154	321.754901961	344.921568627	154
1	155	382.796511628	343.622093023	155
1	156	400.596385542	349.048192771	156
1	157	452.764705882	349.976470588	157
1	158	468.306122449	349.040816327	158
1	159	326.008264463	352.94214876	159
1	160	419.881355932	350.440677966	160
1	161	310.544117647	349.713235294	161
1	162	370.902912621	351.699029126	162
1	163	494.349206349	355.682539683	163
1	164	670.053191489	353.957446809	164
1	165	483.8	357.3	165
1	166	345.518796992	353.879699248	166
1	167	463.074074074	358.874074074	167
1	168	383.824561404	360.01754386	168
1	169	520.693121693	360.634920635	169
1	170	657.521276596	363.85106383	170
1	171	317.345679012	366.518518519	171
1	172	412.057471264	365.528735632	172
1	173	369.405405405	367.310810811	173
1	174	398.061538462	368.138461538	174
1	175	321.039215686	374.87254902	175
1	176	351.591463415	374.786585366	176
1	177	450.126984127	373.182539683	177
1	178	527.653508772	370.421052632	178
1	179	680.892857143	372.892857143	179
1	180	435.159292035	372.088495575	180
1	181	416.224	375.68	181
1	182	341.372413793	376.882758621	182
1	183	499.287128713	376.346534653	183
1	184	489.401408451	379.401408451	184
1	185	355.648148148	380.203703704	185
1	186	466.382113821	381.463414634	186
1	187	307.32231405	383.859504132	187
1	188	427.514084507	383.450704225	188
1	189	475.891428571	386.108571429	189
1	190	563.287128713	386.0	190
1	191	643.617647059	386.808823529	191
1	192	380.561797753	387.775280899	192
1	193	498.076923077	388.261538462	193
1	194	525.057142857	390.028571429	194
1	195	337.417322835	390.543307087	195
1	196	398.100250627	391.86716792	196
1	197	299.457627119	393.169491525	197
1	198	363.349056604	393.617924528	198
1	199	435.918918919	394.405405405	199
1	200	449.657142857	396.628571429	200
1	201	337.9	400.428571429	201
1	202	483.610878661	404.20083682	202
1	203	536.169354839	402.080645161	203
1	204	508.054263566	399.92248062	204
1	205	595.96969697	400.772727273	205
1	206	634.794520548	401.534246575	206
1	207	499.642857143	403.959183673	207
1	208	314.333333333	404.464912281	208
1	209	348.186915888	406.373831776	209
1	210	700.225352113	407.887323944	210
1	211	509.315	412.27	211
1	212	276.337837838	410.837837838	212
1	213	394.210526316	409.821052632	213
1	214	541.166666667	411.3	214
1	215	308.132352941	411.764705882	215
1	216	419.84423676	410.582554517	216
1	217	526.710526316	409.710526316	217
1	218	723.5	411.862068966	218
1	219	387.653846154	416.685897436	219
1	220	441.402877698	413.064748201	220
1	221	453.022900763	414.954198473	221
1	222	478.417061611	417.753554502	222
1	223	312.92	418.92	223
1	224	366.122641509	418.452830189	224
1	225	430.279069767	419.186046512	225
1	226	529.291666667	421.354166667	226
1	227	378.905109489	420.525547445	227
1	228	668.993548387	420.406451613	228
1	229	698.136363636	422.833333333	229
1	230	509.708920188	427.126760563	230
1	231	360.72972973	425.882882883	231
1	232	326.446236559	426.559139785	232
1	233	460.714285714	426.8125	233
1	234	754.351851852	426.796296296	234
1	235	489.830188679	428.132075472	235
1	236	410.317647059	423.498039216	236
1	237	347.540540541	432.054054054	237
1	238	391.951219512	432.987804878	238
1	239	404.208955224	434.76119403	239
1	240	487.838095238	437.733333333	240
1	241	333.544217687	436.755102041	241
1	242	451.5	439.429824561	242
1	243	296.104477612	440.149253731	243
1	244	700.784313725	441.176470588	244
1	245	689.246376812	441.956521739	245
1	246	466.626865672	445.447761194	246
1	247	492.639344262	446.950819672	247
1	248	655.464285714	447.119047619	248
1	249	678.586956522	445.195652174	249
1	250	429.511363636	447.852272727	250
1	251	317.922222222	447.511111111	251
1	252	329.991452991	450.863247863	252
1	253	344.143884892	450.237410072	253
1	254	670.318681319	451.065934066	254
1	255	451.777777778	454.034188034	255
1	256	308.454545455	454.465909091	256
1	257	682.057971014	455.217391304	257
1	258	361.29245283	456.405660377	258
1	259	373.760683761	459.384615385	259
1	260	400.18	460.65	260
1	261	485.225490196	462.784313725	261
1	262	644.123595506	462.382022472	262
1	263	673.395348837	471.441860465	263
1	264	647.263736264	472.989010989	264
1	265	685.086956522	474.47826087	265
1	266	327.078431373	473.823529412	266
1	267	441.943820225	471.157303371	267
1	268	749.303571429	475.839285714	268
1	269	340.365079365	478.365079365	269
1	270	492.795918367	477.244897959	270
1	271	710.075471698	480.216981132	271
1	272	476.7265625	479.0390625	272
1	273	487.866666667	481.433333333	273
1	274	315.384615385	485.423076923	274
1	275	370.035460993	485.524822695	275
1	276	461.308943089	482.715447154	276
1	277	640.772151899	486.215189873	277
1	278	487.928571429	491.452380952	278
1	279	608.609756098	490.292682927	279
1	280	341.265151515	489.954545455	280
1	281	670.325581395	490.906976744	281
1	282	713.810218978	492.795620438	282
1	283	770.53125	494.71875	283
1	284	465.487179487	493.547008547	284
1	285	314.127118644	500.211864407	285
1	286	481.014084507	498.957746479	286
1	287	663.627118644	500.881355932	287
1	288	634.258064516	505.268817204	288
1	289	704.38372093	502.674418605	289
1	290	748.95	505.25	290
1	291	473.299212598	507.409448819	291
1	292	722.820512821	505.384615385	292
1	293	362.021276596	510.787234043	293
1	294	482.696078431	514.392156863	294
1	295	334.342105263	516.49122807	295
1	296	651.294117647	519.235294118	296
1	297	695.770114943	519.908045977	297
1	298	313.4	521.777777778	298
1	299	369.364705882	523.929411765	299
1	300	719.525	524.525	300
1	301	327.854545455	527.327272727	301
1	302	696.716666667	529.633333333	302
1	303	466.834586466	533.0	303
1	304	495.884210526	535.821052632	304
1	305	303.988888889	537.355555556	305
1	306	352.027027027	537.072072072	306
1	307	744.873563218	539.643678161	307
1	308	667.544117647	539.205882353	308
1	309	694.623188406	540.550724638	309
1	310	416.396694215	541.611570248	310
1	311	399.68852459	541.049180328	311
1	312	722.637931034	543.068965517	312
1	313	466.534883721	547.26744186	313
1	314	540.26984127	547.142857143	314
1	315	732.987804878	547.719512195	315
1	316	278.934065934	547.967032967	316
1	317	660.880733945	550.467889908	317
1	318	331.65	556.53	318
1	319	408.871794872	557.128205128	319
1	320	424.614285714	556.557142857	320
1	321	445.318181818	560.484848485	321
1	322	779.682926829	561.585365854	322
1	323	659.727272727	562.378787879	323
1	324	474.846153846	563.384615385	324
1	325	350.691056911	566.674796748	325
1	326	710.084507042	566.901408451	326
1	327	462.844444444	568.211111111	327
1	328	377.53968254	571.619047619	328
1	329	471.614678899	571.788990826	329
1	330	780.941176471	572.279411765	330
1	331	419.654761905	572.523809524	331
1	332	449.609375	571.46875	332
1	333	407.1640625	575.046875	333
1	334	657.611111111	574.611111111	334
1	335	431.855263158	580.539473684	335
1	336	291.983606557	582.721311475	336
1	337	412.309734513	585.115044248	337
1	338	448.674698795	585.987951807	338
1	339	358.771428571	588.980952381	339
1	340	371.64516129	595.983870968	340
1	341	708.901960784	596.647058824	341
1	342	405.945205479	597.232876712	342
1	343	379.659574468	605.638297872	343
1	344	368.644067797	608.525423729	344
1	345	794.978723404	608.978723404	345
1	346	405.921568627	611.450980392	346
1	347	447.037037037	612.425925926	347
1	348	543.65	616.075	348
1	349	371.740740741	622.398148148	349
1	350	751.288888889	622.4	350
1	351	538.196428571	623.160714286	351
1	352	416.05785124	624.446280992	352
1	353	396.402061856	627.75257732	353
1	354	441.462686567	642.343283582	354
1	355	457.607476636	652.018691589	355
1	356	490.526315789	653.368421053	356
1	357	552.721311475	653.803278689	357
1	358	559.718309859	663.028169014	358
1	359	456.205479452	665.328767123	359
1	360	464.660714286	669.928571429	360
1	361	716.531914894	668.510638298	361
1	362	425.08045977	671.08045977	362
1	363	433.6875	676.8125	363
1	364	471.55	684.625	364
1	365	438.931818182	688.727272727	365
1	366	423.96	688.7	366
1	367	769.975	689.475	367
1	368	403.70212766	708.042553191	368
1	369	643.28	713.84	369
1	370	509.153846154	717.282051282	370
1	371	464.775510204	753.551020408	371
