# Supplementary material for: Assessment of the kidney and lung as immune barriers and hematopoietic sites in the invasive apple snail Pomacea canaliculata
Source: PeerJ. 2018 Oct 12;6:e5789. doi: 10.7717/peerj.5789 (PMC6187997; doi:10.7717/peerj.5789)
Supplement: Data S1 [file peerj-06-5789-s002.zip › C2/Im13_Nuclei.txt]

ImageNumber	ObjectNumber	Location_Center_X	Location_Center_Y	Number_Object_Number
1	1	135.125	5.75	1
1	2	334.754098361	47.6229508197	2
1	3	243.555555556	50.2	3
1	4	297.007142857	51.7285714286	4
1	5	401.278688525	55.6557377049	5
1	6	343.133333333	56.3733333333	6
1	7	312.821917808	57.1232876712	7
1	8	328.131147541	56.9098360656	8
1	9	248.301369863	59.7945205479	9
1	10	477.310344828	58.8448275862	10
1	11	268.939393939	65.696969697	11
1	12	148.12195122	63.3658536585	12
1	13	283.902777778	63.4305555556	13
1	14	364.0	65.9069767442	14
1	15	393.659090909	65.25	15
1	16	316.15	68.2	16
1	17	419.5	69.7307692308	17
1	18	340.646341463	71.6219512195	18
1	19	247.720588235	74.5588235294	19
1	20	234.24137931	75.3448275862	20
1	21	354.55952381	78.7738095238	21
1	22	266.261904762	79.5952380952	22
1	23	363.304347826	81.9673913043	23
1	24	303.928571429	80.369047619	24
1	25	240.29	84.74	25
1	26	378.606060606	83.6868686869	26
1	27	281.371134021	84.3711340206	27
1	28	292.328125	87.484375	28
1	29	334.5	88.3405797101	29
1	30	98.3958333333	92.5416666667	30
1	31	230.931506849	91.7260273973	31
1	32	208.423076923	93.3846153846	32
1	33	525.811594203	96.2463768116	33
1	34	264.828828829	95.7702702703	34
1	35	297.12962963	96.8518518519	35
1	36	309.258823529	96.6235294118	36
1	37	193.583333333	98.6041666667	37
1	38	101.414634146	102.707317073	38
1	39	254.357142857	101.795918367	39
1	40	281.061946903	104.592920354	40
1	41	221.465116279	104.88372093	41
1	42	390.153846154	104.394230769	42
1	43	299.392857143	105.714285714	43
1	44	326.635416667	106.4375	44
1	45	147.75	105.972222222	45
1	46	356.361702128	107.734042553	46
1	47	344.134020619	107.907216495	47
1	48	320.65034965	113.587412587	48
1	49	261.5125	110.4875	49
1	50	250.239130435	118.739130435	50
1	51	237.346153846	115.166666667	51
1	52	361.755555556	115.133333333	52
1	53	400.172131148	115.418032787	53
1	54	306.153846154	114.142011834	54
1	55	179.739130435	119.072463768	55
1	56	225.225352113	119.915492958	56
1	57	166.481481481	120.333333333	57
1	58	204.134146341	121.634146341	58
1	59	297.106382979	122.79787234	59
1	60	363.97826087	125.913043478	60
1	61	204.673469388	130.43877551	61
1	62	254.603448276	129.870689655	62
1	63	274.970588235	128.598039216	63
1	64	336.196261682	128.056074766	64
1	65	264.148760331	132.685950413	65
1	66	421.369230769	131.230769231	66
1	67	295.273584906	133.08490566	67
1	68	234.679487179	136.166666667	68
1	69	316.294871795	134.423076923	69
1	70	190.934782609	139.847826087	70
1	71	248.401960784	138.676470588	71
1	72	205.670886076	144.620253165	72
1	73	331.557894737	145.431578947	73
1	74	276.272189349	144.538461538	74
1	75	181.927536232	146.579710145	75
1	76	302.201117318	148.296089385	76
1	77	531.078431373	155.117647059	77
1	78	285.306818182	155.761363636	78
1	79	242.554347826	159.793478261	79
1	80	338.322580645	157.387096774	80
1	81	503.970873786	157.699029126	81
1	82	536.647887324	156.605633803	82
1	83	211.5	159.818181818	83
1	84	230.944444444	159.138888889	84
1	85	316.0625	159.15625	85
1	86	180.882352941	165.897058824	86
1	87	254.846153846	169.711538462	87
1	88	293.53125	170.0	88
1	89	327.0	170.855932203	89
1	90	308.765957447	171.29787234	90
1	91	315.52	179.853333333	91
1	92	282.178947368	180.305263158	92
1	93	269.886075949	183.025316456	93
1	94	247.720588235	185.294117647	94
1	95	550.176923077	187.530769231	95
1	96	571.214285714	188.770408163	96
1	97	307.871559633	212.201834862	97
1	98	480.575	218.6	98
1	99	504.127659574	219.595744681	99
1	100	512.578034682	221.069364162	100
1	101	456.063241107	228.889328063	101
1	102	477.546391753	240.639175258	102
1	103	503.613636364	243.590909091	103
1	104	424.052173913	245.852173913	104
1	105	515.246376812	247.347826087	105
1	106	423.847826087	252.434782609	106
1	107	469.322033898	251.966101695	107
1	108	495.510204082	254.448979592	108
1	109	325.548672566	254.150442478	109
1	110	541.943925234	252.61682243	110
1	111	510.323308271	256.0	111
1	112	444.342592593	257.935185185	112
1	113	517.663366337	266.514851485	113
1	114	549.047169811	263.339622642	114
1	115	613.557251908	267.633587786	115
1	116	463.474452555	269.934306569	116
1	117	489.095588235	269.161764706	117
1	118	504.311926606	278.201834862	118
1	119	514.384615385	278.835164835	119
1	120	322.674418605	283.102325581	120
1	121	453.043478261	289.826086957	121
1	122	554.131147541	289.06557377	122
1	123	436.393442623	289.213114754	123
1	124	476.218309859	289.366197183	124
1	125	499.504587156	291.889908257	125
1	126	564.728813559	292.745762712	126
1	127	512.724832215	294.087248322	127
1	128	443.120481928	297.096385542	128
1	129	480.371428571	299.495238095	129
1	130	359.912280702	299.105263158	130
1	131	378.822368421	303.407894737	131
1	132	399.18852459	301.696721311	132
1	133	444.421052632	305.026315789	133
1	134	424.299270073	309.656934307	134
1	135	520.866666667	311.516666667	135
1	136	569.3	310.883333333	136
1	137	494.952380952	312.26984127	137
1	138	511.16	314.5	138
1	139	474.838709677	319.55483871	139
1	140	400.211864407	319.440677966	140
1	141	574.886956522	321.982608696	141
1	142	384.745762712	319.177966102	142
1	143	558.388059701	319.746268657	143
1	144	521.507042254	324.76056338	144
1	145	499.832214765	326.046979866	145
1	146	533.64	325.65	146
1	147	249.962962963	327.833333333	147
1	148	300.361702128	329.489361702	148
1	149	480.278688525	329.278688525	149
1	150	366.054347826	334.081521739	150
1	151	527.430769231	330.892307692	151
1	152	297.701298701	337.155844156	152
1	153	463.487179487	337.102564103	153
1	154	360.907692308	338.461538462	154
1	155	574.677165354	338.700787402	155
1	156	487.780487805	342.030487805	156
1	157	542.697841727	340.158273381	157
1	158	584.42	341.2	158
1	159	518.571428571	346.697478992	159
1	160	439.042016807	346.991596639	160
1	161	613.963917526	355.721649485	161
1	162	579.625570776	361.808219178	162
1	163	618.464	365.936	163
1	164	542.061538462	373.053846154	164
1	165	576.276785714	378.767857143	165
1	166	546.907142857	384.4	166
1	167	605.681481481	387.614814815	167
1	168	588.954545455	390.715909091	168
1	169	566.083333333	393.591666667	169
1	170	580.493055556	398.222222222	170
1	171	520.389473684	399.831578947	171
1	172	536.693333333	400.226666667	172
1	173	557.455284553	402.967479675	173
1	174	602.168316832	407.673267327	174
1	175	540.273584906	410.122641509	175
1	176	514.947368421	413.144736842	176
1	177	640.546666667	410.953333333	177
1	178	563.735849057	418.471698113	178
1	179	639.097222222	419.847222222	179
1	180	576.188679245	420.490566038	180
1	181	554.026315789	425.815789474	181
1	182	457.375	429.625	182
1	183	522.105263158	430.736842105	183
1	184	539.833333333	432.95	184
1	185	522.275862069	437.327586207	185
1	186	515.913043478	436.391304348	186
1	187	639.094339623	438.320754717	187
1	188	468.571428571	439.333333333	188
1	189	527.012345679	440.160493827	189
1	190	478.77027027	439.635135135	190
1	191	444.273504274	441.230769231	191
1	192	607.77173913	450.108695652	192
1	193	557.1640625	452.8125	193
1	194	611.721311475	454.442622951	194
1	195	531.453125	462.84375	195
1	196	532.328125	469.734375	196
1	197	574.230769231	469.395604396	197
1	198	522.216666667	475.233333333	198
1	199	557.313186813	472.32967033	199
1	200	564.662790698	493.627906977	200
1	201	526.076470588	510.770588235	201
1	202	437.791666667	549.083333333	202
1	203	498.351851852	552.833333333	203
1	204	464.152	562.168	204
1	205	355.032608696	560.967391304	205
1	206	548.12244898	565.87755102	206
1	207	423.0	570.404761905	207
1	208	460.273972603	575.315068493	208
1	209	406.658536585	582.414634146	209
1	210	349.408163265	592.551020408	210
1	211	389.608247423	590.443298969	211
1	212	254.336734694	619.387755102	212
1	213	324.479166667	629.458333333	213
1	214	334.696202532	633.126582278	214
1	215	361.617647059	647.544117647	215
1	216	274.9375	658.666666667	216
1	217	486.152542373	764.237288136	217
1	218	423.85	774.3	218
1	219	484.115384615	785.615384615	219
