# Supplementary material for: Assessment of the kidney and lung as immune barriers and hematopoietic sites in the invasive apple snail Pomacea canaliculata
Source: PeerJ. 2018 Oct 12;6:e5789. doi: 10.7717/peerj.5789 (PMC6187997; doi:10.7717/peerj.5789)
Supplement: Data S1 [file peerj-06-5789-s002.zip › C3/Im14_Nuclei.txt]

ImageNumber	ObjectNumber	Location_Center_X	Location_Center_Y	Number_Object_Number
1	1	551.38	111.9	1
1	2	739.5	147.666666667	2
1	3	774.658536585	208.292682927	3
1	4	320.448275862	214.413793103	4
1	5	762.690909091	216.927272727	5
1	6	674.862745098	224.274509804	6
1	7	740.514705882	227.161764706	7
1	8	761.02739726	227.671232877	8
1	9	284.191011236	242.314606742	9
1	10	214.4875	250.0875	10
1	11	775.260273973	260.232876712	11
1	12	253.329411765	267.635294118	12
1	13	789.725490196	270.411764706	13
1	14	724.8125	287.325	14
1	15	208.913978495	294.032258065	15
1	16	235.0125	293.4125	16
1	17	364.375	295.958333333	17
1	18	50.1904761905	299.161904762	18
1	19	163.813953488	299.11627907	19
1	20	156.534883721	302.046511628	20
1	21	385.166666667	308.578431373	21
1	22	296.771428571	311.171428571	22
1	23	318.393700787	312.086614173	23
1	24	227.167832168	313.048951049	24
1	25	264.058823529	313.960784314	25
1	26	171.99047619	314.257142857	26
1	27	378.18125	311.525	27
1	28	309.515625	316.34375	28
1	29	150.438202247	321.157303371	29
1	30	129.911764706	319.931372549	30
1	31	370.9	321.358333333	31
1	32	545.442105263	320.294736842	32
1	33	102.928571429	322.428571429	33
1	34	226.064516129	322.64516129	34
1	35	245.716666667	324.25	35
1	36	301.169811321	323.264150943	36
1	37	282.915254237	324.36440678	37
1	38	201.520408163	325.183673469	38
1	39	362.84	328.08	39
1	40	192.291666667	329.875	40
1	41	315.419047619	329.923809524	41
1	42	291.380952381	329.761904762	42
1	43	136.292929293	330.131313131	43
1	44	417.507352941	334.176470588	44
1	45	583.885416667	331.65625	45
1	46	386.236842105	334.835526316	46
1	47	178.425925926	336.472222222	47
1	48	200.704081633	335.683673469	48
1	49	349.424778761	338.840707965	49
1	50	163.348484848	340.5	50
1	51	262.618705036	341.956834532	51
1	52	451.304347826	343.543478261	52
1	53	445.772058824	345.367647059	53
1	54	251.962264151	346.801886792	54
1	55	642.254545455	349.918181818	55
1	56	216.789473684	348.621052632	56
1	57	273.805084746	351.661016949	57
1	58	600.043010753	351.52688172	58
1	59	133.140625	351.53125	59
1	60	285.738562092	351.869281046	60
1	61	385.34939759	353.265060241	61
1	62	330.592	353.448	62
1	63	300.713333333	356.1	63
1	64	371.913043478	356.02173913	64
1	65	429.707317073	357.634146341	65
1	66	315.67114094	358.791946309	66
1	67	332.723404255	361.29787234	67
1	68	411.409937888	362.02484472	68
1	69	277.45045045	363.189189189	69
1	70	173.526315789	364.98245614	70
1	71	351.551020408	363.459183673	71
1	72	456.6015625	365.671875	72
1	73	251.717557252	366.458015267	73
1	74	382.787610619	365.769911504	74
1	75	236.736842105	369.789473684	75
1	76	327.409961686	372.624521073	76
1	77	204.12987013	375.038961039	77
1	78	378.830769231	377.287179487	78
1	79	445.517006803	375.387755102	79
1	80	423.974358974	376.78974359	80
1	81	499.263157895	378.921052632	81
1	82	248.87628866	380.134020619	82
1	83	312.550898204	381.982035928	83
1	84	394.978723404	381.09929078	84
1	85	284.050847458	383.101694915	85
1	86	325.695652174	384.617391304	86
1	87	455.298969072	386.103092784	87
1	88	469.511627907	384.441860465	88
1	89	299.571428571	386.243386243	89
1	90	337.576086957	385.630434783	90
1	91	386.531746032	388.468253968	91
1	92	440.203125	388.09375	92
1	93	347.819587629	391.742268041	93
1	94	365.106145251	390.290502793	94
1	95	410.578059072	393.012658228	95
1	96	285.898148148	397.037037037	96
1	97	326.775193798	400.147286822	97
1	98	478.883928571	408.241071429	98
1	99	375.456221198	406.105990783	99
1	100	469.603960396	411.495049505	100
1	101	547.719008264	413.859504132	101
1	102	314.851612903	413.75483871	102
1	103	421.0	414.7625	103
1	104	452.486166008	415.95256917	104
1	105	524.924590164	414.252459016	105
1	106	358.148148148	420.160493827	106
1	107	393.84591195	414.163522013	107
1	108	417.532258065	421.838709677	108
1	109	473.220408163	424.485714286	109
1	110	490.871287129	426.0	110
1	111	616.62295082	427.770491803	111
1	112	328.269058296	431.726457399	112
1	113	514.525	430.908333333	113
1	114	588.184210526	430.815789474	114
1	115	377.973333333	432.72	115
1	116	638.172413793	435.5	116
1	117	294.04	435.144	117
1	118	580.16	436.466666667	118
1	119	464.956521739	436.217391304	119
1	120	572.227848101	438.35443038	120
1	121	362.030769231	439.407692308	121
1	122	385.141104294	441.36809816	122
1	123	613.76	442.04	123
1	124	483.35483871	442.338709677	124
1	125	587.0	445.919708029	125
1	126	428.092307692	448.438461538	126
1	127	695.4	450.652631579	127
1	128	528.531914894	451.907801418	128
1	129	447.088435374	456.142857143	129
1	130	460.32	452.98	130
1	131	505.185483871	455.169354839	131
1	132	564.709401709	457.153846154	132
1	133	629.86259542	457.129770992	133
1	134	707.346938776	457.918367347	134
1	135	649.5	459.191919192	135
1	136	484.340659341	462.978021978	136
1	137	662.455414013	464.853503185	137
1	138	560.036363636	464.836363636	138
1	139	523.605042017	465.285714286	139
1	140	627.663636364	465.354545455	140
1	141	643.744186047	469.279069767	141
1	142	677.523364486	470.747663551	142
1	143	613.053191489	477.617021277	143
1	144	684.230769231	478.038461538	144
1	145	608.120481928	482.578313253	145
1	146	661.657657658	484.279279279	146
1	147	513.133333333	485.855555556	147
1	148	603.984615385	488.430769231	148
1	149	643.341772152	487.063291139	149
1	150	376.564102564	487.820512821	150
1	151	626.487804878	487.12195122	151
1	152	564.225609756	494.823170732	152
1	153	667.693877551	502.306122449	153
1	154	527.509433962	505.349056604	154
1	155	655.87804878	504.975609756	155
1	156	500.37704918	505.737704918	156
1	157	548.835714286	510.0	157
1	158	499.395522388	516.71641791	158
1	159	510.988235294	518.376470588	159
1	160	577.781954887	518.586466165	160
1	161	519.571428571	526.43697479	161
1	162	495.3	527.566666667	162
1	163	589.035971223	530.582733813	163
1	164	660.583333333	550.266666667	164
1	165	361.866071429	554.696428571	165
1	166	401.270491803	575.286885246	166
1	167	432.850574713	606.67816092	167
