# Supplementary material for: Assessment of the kidney and lung as immune barriers and hematopoietic sites in the invasive apple snail Pomacea canaliculata
Source: PeerJ. 2018 Oct 12;6:e5789. doi: 10.7717/peerj.5789 (PMC6187997; doi:10.7717/peerj.5789)
Supplement: Data S1 [file peerj-06-5789-s002.zip › C3/Im15_Nuclei.txt]

ImageNumber	ObjectNumber	Location_Center_X	Location_Center_Y	Number_Object_Number
1	1	328.849056604	142.245283019	1
1	2	378.342105263	151.894736842	2
1	3	358.911392405	221.569620253	3
1	4	278.220930233	241.848837209	4
1	5	302.776785714	246.401785714	5
1	6	313.581818182	250.248484848	6
1	7	254.048192771	268.409638554	7
1	8	346.196428571	268.910714286	8
1	9	589.264150943	275.113207547	9
1	10	372.142857143	288.741071429	10
1	11	336.18852459	296.704918033	11
1	12	514.543209877	298.240740741	12
1	13	404.322834646	299.582677165	13
1	14	593.337837838	301.635135135	14
1	15	631.653061224	299.704081633	15
1	16	560.945945946	302.689189189	16
1	17	377.463636364	304.063636364	17
1	18	612.454545455	305.113636364	18
1	19	437.602564103	305.282051282	19
1	20	508.569444444	307.194444444	20
1	21	445.168831169	308.883116883	21
1	22	355.471428571	309.542857143	22
1	23	403.881057269	313.682819383	23
1	24	466.802631579	309.789473684	24
1	25	368.082758621	313.013793103	25
1	26	562.528	314.0	26
1	27	347.425531915	316.170212766	27
1	28	593.763157895	317.929824561	28
1	29	323.304347826	321.25	29
1	30	514.936507937	321.634920635	30
1	31	506.146067416	325.382022472	31
1	32	482.957746479	326.422535211	32
1	33	382.459459459	326.972972973	33
1	34	400.309090909	329.727272727	34
1	35	535.849056604	328.477987421	35
1	36	577.243243243	328.801801802	36
1	37	453.493333333	330.12	37
1	38	623.125	329.645833333	38
1	39	342.536585366	333.243902439	39
1	40	443.513274336	334.221238938	40
1	41	460.719008264	335.73553719	41
1	42	632.392857143	334.928571429	42
1	43	316.636363636	336.6	43
1	44	553.926605505	336.853211009	44
1	45	420.852564103	337.352564103	45
1	46	687.85	339.083333333	46
1	47	583.97080292	340.729927007	47
1	48	532.133333333	342.85	48
1	49	559.526315789	341.719298246	49
1	50	602.629213483	343.183520599	50
1	51	412.756097561	348.695121951	51
1	52	387.993288591	351.77852349	52
1	53	468.015503876	349.899224806	53
1	54	522.762886598	351.567010309	54
1	55	711.833333333	350.733333333	55
1	56	244.0	352.044117647	56
1	57	452.941558442	353.74025974	57
1	58	679.25	353.53125	58
1	59	514.678571429	355.642857143	59
1	60	599.746835443	355.329113924	60
1	61	529.074626866	357.164179104	61
1	62	539.660493827	359.641975309	62
1	63	275.732758621	360.025862069	63
1	64	345.203296703	358.340659341	64
1	65	635.8	361.821052632	65
1	66	240.149122807	364.271929825	66
1	67	457.05982906	362.418803419	67
1	68	749.298245614	363.578947368	68
1	69	429.526666667	364.306666667	69
1	70	316.119047619	365.083333333	70
1	71	330.455357143	368.75	71
1	72	657.739130435	366.449275362	72
1	73	380.27804878	370.087804878	73
1	74	401.289156627	365.746987952	74
1	75	391.834862385	367.357798165	75
1	76	734.279069767	368.418604651	76
1	77	338.931818182	370.215909091	77
1	78	642.293478261	370.010869565	78
1	79	231.806818182	372.647727273	79
1	80	323.705882353	373.450980392	80
1	81	364.658823529	371.8	81
1	82	411.734104046	373.76300578	82
1	83	665.59375	373.65625	83
1	84	266.4375	374.044642857	84
1	85	450.302238806	373.026119403	85
1	86	420.811023622	378.905511811	86
1	87	524.886792453	377.830188679	87
1	88	289.222222222	376.646464646	88
1	89	502.271794872	375.58974359	89
1	90	184.6875	379.229166667	90
1	91	431.209876543	379.160493827	91
1	92	693.560606061	380.075757576	92
1	93	348.710059172	380.544378698	93
1	94	727.348837209	381.139534884	94
1	95	333.283105023	382.401826484	95
1	96	156.511111111	381.844444444	96
1	97	275.0	384.803418803	97
1	98	387.701388889	382.868055556	98
1	99	466.601351351	382.466216216	99
1	100	479.1484375	381.8671875	100
1	101	293.126984127	387.301587302	101
1	102	521.270833333	387.541666667	102
1	103	695.933962264	386.481132075	103
1	104	312.718181818	390.663636364	104
1	105	285.0	391.388059701	105
1	106	360.279661017	391.957627119	106
1	107	406.01532567	391.0	107
1	108	242.494736842	393.094736842	108
1	109	491.098901099	398.725274725	109
1	110	726.9	398.6	110
1	111	447.273809524	404.196428571	111
1	112	349.374384236	403.305418719	112
1	113	429.49197861	404.085561497	113
1	114	397.943661972	407.042253521	114
1	115	791.854166667	409.583333333	115
1	116	470.1	412.3	116
1	117	449.111731844	418.134078212	117
1	118	482.411764706	419.392156863	118
1	119	418.505882353	424.835294118	119
1	120	502.516447368	428.286184211	120
1	121	408.31884058	435.376811594	121
1	122	443.863636364	440.681818182	122
1	123	424.013513514	439.121621622	123
1	124	445.351351351	450.126126126	124
1	125	430.028169014	451.838028169	125
1	126	503.767857143	450.517857143	126
1	127	463.985294118	450.808823529	127
1	128	469.305882353	456.141176471	128
1	129	497.504201681	457.621848739	129
1	130	458.210227273	461.102272727	130
1	131	482.183908046	462.873563218	131
1	132	448.460674157	464.876404494	132
1	133	474.211764706	475.976470588	133
1	134	532.623188406	478.731884058	134
1	135	490.953703704	485.277777778	135
1	136	608.235294118	560.666666667	136
