# Supplementary material for: Assessment of the kidney and lung as immune barriers and hematopoietic sites in the invasive apple snail Pomacea canaliculata
Source: PeerJ. 2018 Oct 12;6:e5789. doi: 10.7717/peerj.5789 (PMC6187997; doi:10.7717/peerj.5789)
Supplement: Data S1 [file peerj-06-5789-s002.zip › C3/Im17_Nuclei.txt]

ImageNumber	ObjectNumber	Location_Center_X	Location_Center_Y	Number_Object_Number
1	1	380.315789474	77.7807017544	1
1	2	590.675	101.6	2
1	3	558.038461538	125.903846154	3
1	4	573.793650794	134.444444444	4
1	5	592.2	145.675	5
1	6	522.045454545	166.424242424	6
1	7	459.985915493	188.387323944	7
1	8	414.088607595	220.506329114	8
1	9	599.6125	228.8375	9
1	10	595.217391304	236.130434783	10
1	11	328.326923077	236.596153846	11
1	12	309.040816327	242.469387755	12
1	13	400.319327731	243.941176471	13
1	14	375.917431193	248.23853211	14
1	15	385.5	253.198275862	15
1	16	349.765625	257.802083333	16
1	17	334.414814815	259.97037037	17
1	18	297.375	265.2734375	18
1	19	421.770114943	268.712643678	19
1	20	412.417910448	270.179104478	20
1	21	353.772222222	276.044444444	21
1	22	379.232394366	283.464788732	22
1	23	411.082352941	283.717647059	23
1	24	346.545454545	286.424242424	24
1	25	321.244444444	285.507936508	25
1	26	400.108433735	290.373493976	26
1	27	360.274074074	294.222222222	27
1	28	377.149484536	296.164948454	28
1	29	343.822580645	303.459677419	29
1	30	325.916666667	304.527777778	30
1	31	424.31875	305.95	31
1	32	368.082802548	306.133757962	32
1	33	352.551181102	310.125984252	33
1	34	313.8046875	313.1953125	34
1	35	385.887096774	311.653225806	35
1	36	363.705882353	317.169117647	36
1	37	376.608	317.472	37
1	38	419.3	317.614285714	38
1	39	397.636363636	322.234848485	39
1	40	269.492307692	321.807692308	40
1	41	242.698113208	325.452830189	41
1	42	298.4	326.576	42
1	43	377.97	328.78	43
1	44	354.670886076	329.257383966	44
1	45	314.805309735	332.690265487	45
1	46	334.274647887	335.591549296	46
1	47	302.805970149	333.507462687	47
1	48	273.0	337.653061224	48
1	49	367.439189189	338.952702703	49
1	50	261.451923077	340.413461538	50
1	51	328.365517241	343.944827586	51
1	52	447.481171548	342.832635983	52
1	53	349.702312139	343.265895954	53
1	54	374.632	347.64	54
1	55	435.6	347.2875	55
1	56	526.963414634	352.024390244	56
1	57	517.595744681	354.819148936	57
1	58	446.906666667	357.613333333	58
1	59	398.598484848	357.121212121	59
1	60	392.617647059	362.911764706	60
1	61	302.847826087	363.239130435	61
1	62	358.707142857	363.714285714	62
1	63	411.368421053	365.147368421	63
1	64	468.484848485	367.95959596	64
1	65	288.747368421	369.073684211	65
1	66	234.369565217	384.869565217	66
1	67	333.6125	386.3875	67
1	68	469.033333333	385.7	68
1	69	413.707317073	390.382113821	69
1	70	452.760869565	390.550724638	70
1	71	317.72	397.98	71
1	72	335.168067227	401.050420168	72
1	73	393.629032258	400.870967742	73
1	74	296.65942029	402.826086957	74
1	75	408.152173913	408.380434783	75
1	76	463.302816901	407.464788732	76
1	77	285.746666667	410.373333333	77
1	78	385.132231405	409.603305785	78
1	79	363.669230769	412.815384615	79
1	80	454.433333333	414.7	80
1	81	397.649253731	414.955223881	81
1	82	348.8125	418.25	82
1	83	638.0	414.5	83
1	84	605.555555556	419.355555556	84
1	85	375.837606838	420.52991453	85
1	86	446.814285714	431.228571429	86
1	87	431.561983471	433.818181818	87
1	88	409.96350365	438.233576642	88
1	89	410.878787879	447.045454545	89
1	90	413.408163265	452.775510204	90
1	91	613.085365854	457.475609756	91
1	92	513.981132075	458.056603774	92
1	93	448.62745098	465.156862745	93
1	94	520.3	463.4	94
1	95	468.0	468.881578947	95
1	96	612.073170732	478.487804878	96
1	97	434.87254902	484.715686275	97
1	98	420.269565217	493.295652174	98
1	99	481.46835443	506.0	99
1	100	443.242424242	504.984848485	100
1	101	455.480769231	505.298076923	101
1	102	417.738636364	506.318181818	102
1	103	458.231578947	520.747368421	103
1	104	449.693333333	526.293333333	104
1	105	609.662650602	540.385542169	105
1	106	469.753846154	544.492307692	106
1	107	490.766666667	547.511111111	107
1	108	446.037634409	548.279569892	108
1	109	477.925925926	548.567901235	109
1	110	582.780821918	548.698630137	110
1	111	481.74	573.86	111
1	112	554.775510204	575.632653061	112
1	113	489.307692308	581.076923077	113
1	114	590.529411765	582.159663866	114
1	115	573.767857143	586.446428571	115
1	116	597.461538462	590.25	116
1	117	585.709302326	592.197674419	117
1	118	621.720930233	597.906976744	118
1	119	557.209876543	606.530864198	119
1	120	608.260869565	604.391304348	120
1	121	580.133333333	617.733333333	121
1	122	524.45	619.1	122
1	123	534.580645161	633.596774194	123
