# Supplementary material for: Assessment of the kidney and lung as immune barriers and hematopoietic sites in the invasive apple snail Pomacea canaliculata
Source: PeerJ. 2018 Oct 12;6:e5789. doi: 10.7717/peerj.5789 (PMC6187997; doi:10.7717/peerj.5789)
Supplement: Data S1 [file peerj-06-5789-s002.zip › C3/Im18_Nuclei.txt]

ImageNumber	ObjectNumber	Location_Center_X	Location_Center_Y	Number_Object_Number
1	1	677.622641509	7.47169811321	1
1	2	277.525	18.85	2
1	3	345.017241379	21.0	3
1	4	412.0	32.5666666667	4
1	5	460.779220779	36.2467532468	5
1	6	702.230769231	48.5897435897	6
1	7	326.148148148	50.8888888889	7
1	8	458.867346939	50.7040816327	8
1	9	83.0277777778	54.0	9
1	10	702.456521739	55.6086956522	10
1	11	289.070588235	57.5117647059	11
1	12	266.382978723	59.2765957447	12
1	13	116.619047619	59.5	13
1	14	419.87628866	60.5051546392	14
1	15	498.154761905	59.0	15
1	16	608.279411765	60.1617647059	16
1	17	584.65060241	73.3614457831	17
1	18	641.871428571	71.2571428571	18
1	19	263.676056338	72.2535211268	19
1	20	364.390977444	76.7368421053	20
1	21	647.266666667	77.2555555556	21
1	22	546.770833333	81.2291666667	22
1	23	300.774509804	86.8725490196	23
1	24	348.781818182	89.4363636364	24
1	25	730.14893617	92.3617021277	25
1	26	360.946428571	89.9285714286	26
1	27	456.02	93.31	27
1	28	641.702702703	95.5	28
1	29	751.618181818	97.0363636364	29
1	30	383.28	99.2971428571	30
1	31	588.878378378	109.621621622	31
1	32	194.181818182	113.290909091	32
1	33	552.092436975	120.462184874	33
1	34	423.452380952	125.904761905	34
1	35	602.359223301	125.106796117	35
1	36	481.574712644	131.356321839	36
1	37	545.367816092	130.701149425	37
1	38	428.153153153	139.099099099	38
1	39	530.687804878	146.190243902	39
1	40	516.489010989	147.434065934	40
1	41	210.364485981	165.0	41
1	42	358.693602694	169.353535354	42
1	43	426.411347518	168.723404255	43
1	44	219.432835821	179.537313433	44
1	45	701.653846154	186.794871795	45
1	46	246.133333333	193.666666667	46
1	47	227.546666667	201.786666667	47
1	48	343.404761905	203.588435374	48
1	49	366.288808664	205.407942238	49
1	50	357.228571429	208.0	50
1	51	656.58490566	209.113207547	51
1	52	205.630136986	211.575342466	52
1	53	195.648648649	223.432432432	53
1	54	372.262135922	222.786407767	54
1	55	366.701754386	227.894736842	55
1	56	245.022727273	235.818181818	56
1	57	240.14516129	240.032258065	57
1	58	329.367021277	247.159574468	58
1	59	247.075471698	248.377358491	59
1	60	254.989361702	250.244680851	60
1	61	225.258064516	259.887096774	61
1	62	256.662790698	265.872093023	62
1	63	308.839779006	269.386740331	63
1	64	205.294871795	271.743589744	64
1	65	279.547368421	272.189473684	65
1	66	343.96969697	278.070707071	66
1	67	230.09	279.845	67
1	68	331.8033241	289.64265928	68
1	69	204.8	291.846153846	69
1	70	212.36	292.6	70
1	71	302.746411483	294.71291866	71
1	72	200.515873016	299.03968254	72
1	73	222.556521739	296.417391304	73
1	74	262.164383562	300.897260274	74
1	75	234.757709251	301.814977974	75
1	76	308.047413793	307.150862069	76
1	77	185.5375	307.5875	77
1	78	266.01980198	316.702970297	78
1	79	277.115384615	311.038461538	79
1	80	734.292134831	313.820224719	80
1	81	243.93236715	313.797101449	81
1	82	285.884892086	319.762589928	82
1	83	253.188888889	321.544444444	83
1	84	187.047619048	321.80952381	84
1	85	316.465240642	321.304812834	85
1	86	212.428571429	324.668831169	86
1	87	780.457627119	325.86440678	87
1	88	227.298507463	326.567164179	88
1	89	264.147619048	329.938095238	89
1	90	296.375	334.198529412	90
1	91	215.560344828	335.948275862	91
1	92	232.611111111	339.232323232	92
1	93	479.536312849	348.396648045	93
1	94	215.315789474	347.5	94
1	95	247.456790123	347.567901235	95
1	96	332.638655462	346.176470588	96
1	97	269.892086331	347.086330935	97
1	98	492.004901961	349.098039216	98
1	99	287.538461538	348.671328671	99
1	100	315.875	351.960526316	100
1	101	304.59929078	355.84751773	101
1	102	326.610169492	358.627118644	102
1	103	292.32642487	361.331606218	103
1	104	197.591549296	368.070422535	104
1	105	247.274074074	363.585185185	105
1	106	320.064393939	369.579545455	106
1	107	378.138613861	371.247524752	107
1	108	345.194444444	372.592592593	108
1	109	670.306818182	374.295454545	109
1	110	16.1973684211	376.671052632	110
1	111	376.355263158	377.973684211	111
1	112	386.144144144	373.495495495	112
1	113	685.27027027	375.720720721	113
1	114	504.755319149	378.35106383	114
1	115	364.017964072	379.832335329	115
1	116	529.75974026	381.448051948	116
1	117	328.779840849	390.129973475	117
1	118	682.542168675	385.21686747	118
1	119	458.702702703	387.405405405	119
1	120	347.123552124	389.015444015	120
1	121	196.85106383	387.914893617	121
1	122	29.8224299065	391.747663551	122
1	123	313.93359375	394.15625	123
1	124	388.132420091	394.03196347	124
1	125	408.891891892	394.792792793	125
1	126	280.692857143	401.45	126
1	127	5.93055555556	401.916666667	127
1	128	405.401869159	400.813084112	128
1	129	717.720930233	402.76744186	129
1	130	417.166666667	411.159722222	130
1	131	662.944444444	405.375	131
1	132	646.563829787	405.79787234	132
1	133	384.411764706	408.666666667	133
1	134	371.455284553	410.471544715	134
1	135	306.362204724	411.708661417	135
1	136	356.023809524	414.156462585	136
1	137	430.656804734	413.278106509	137
1	138	318.973333333	418.044444444	138
1	139	335.248484848	416.43030303	139
1	140	417.216666667	420.433333333	140
1	141	458.265625	418.901041667	141
1	142	467.090909091	419.606060606	142
1	143	481.754385965	420.368421053	143
1	144	514.701149425	417.586206897	144
1	145	510.68	424.16	145
1	146	408.088235294	426.235294118	146
1	147	428.424460432	425.769784173	147
1	148	346.480417755	428.368146214	148
1	149	390.428015564	430.809338521	149
1	150	725.481818182	432.518181818	150
1	151	443.847457627	433.762711864	151
1	152	364.0	431.238341969	152
1	153	464.483443709	434.635761589	153
1	154	374.507692308	440.902564103	154
1	155	398.254385965	439.947368421	155
1	156	493.988023952	439.317365269	156
1	157	417.622377622	444.083916084	157
1	158	433.519337017	442.104972376	158
1	159	487.308641975	442.259259259	159
1	160	316.682119205	446.569536424	160
1	161	548.71641791	441.985074627	161
1	162	723.739130435	444.989130435	162
1	163	465.575757576	445.507575758	163
1	164	236.26744186	445.11627907	164
1	165	441.756097561	443.195121951	165
1	166	329.413173653	452.724550898	166
1	167	90.1967213115	453.606557377	167
1	168	570.164179104	451.940298507	168
1	169	473.981412639	456.513011152	169
1	170	406.977578475	458.417040359	170
1	171	495.837037037	455.081481481	171
1	172	516.278195489	454.962406015	172
1	173	443.396226415	457.169811321	173
1	174	525.05982906	456.547008547	174
1	175	430.715151515	458.036363636	175
1	176	577.506437768	461.600858369	176
1	177	635.689655172	458.327586207	177
1	178	317.884615385	457.846153846	178
1	179	358.418181818	459.245454545	179
1	180	390.942446043	461.129496403	180
1	181	482.030769231	464.733333333	181
1	182	377.398907104	461.136612022	182
1	183	335.316326531	463.739795918	183
1	184	460.086021505	468.075268817	184
1	185	577.285714286	470.591836735	185
1	186	423.325088339	473.706713781	186
1	187	440.614285714	472.361904762	187
1	188	365.522292994	475.114649682	188
1	189	448.835164835	478.934065934	189
1	190	347.379699248	483.338345865	190
1	191	585.795918367	482.255102041	191
1	192	603.87037037	481.12037037	192
1	193	525.970464135	480.4092827	193
1	194	397.11409396	483.697986577	194
1	195	364.160839161	488.398601399	195
1	196	445.971326165	490.043010753	196
1	197	424.051724138	487.327586207	197
1	198	582.180851064	489.627659574	198
1	199	570.4	494.466666667	199
1	200	469.068493151	495.171232877	200
1	201	621.142857143	496.978021978	201
1	202	351.28342246	498.449197861	202
1	203	435.320610687	500.595419847	203
1	204	504.205357143	502.991071429	204
1	205	375.697841727	503.374100719	205
1	206	412.086021505	501.541218638	206
1	207	524.609756098	503.475609756	207
1	208	575.144	505.264	208
1	209	488.947368421	507.228070175	209
1	210	592.669064748	506.877697842	210
1	211	535.553030303	513.477272727	211
1	212	577.590163934	517.18579235	212
1	213	548.32231405	515.851239669	213
1	214	473.580487805	518.585365854	214
1	215	489.588235294	520.241176471	215
1	216	537.895833333	524.819444444	216
1	217	567.007142857	521.285714286	217
1	218	629.0	522.718181818	218
1	219	645.884615385	525.025641026	219
1	220	443.03271028	527.023364486	220
1	221	620.394871795	533.441025641	221
1	222	587.553846154	531.092307692	222
1	223	306.906040268	533.033557047	223
1	224	559.767123288	532.520547945	224
1	225	176.592105263	534.763157895	225
1	226	598.345238095	534.369047619	226
1	227	581.013157895	536.236842105	227
1	228	410.563492063	537.095238095	228
1	229	313.97826087	538.695652174	229
1	230	530.335294118	538.523529412	230
1	231	170.980952381	545.504761905	231
1	232	573.101449275	545.855072464	232
1	233	671.414141414	545.929292929	233
1	234	641.842105263	548.087719298	234
1	235	330.116666667	549.216666667	235
1	236	602.592307692	556.592307692	236
1	237	644.984126984	556.571428571	237
1	238	608.938596491	564.771929825	238
1	239	624.836734694	564.183673469	239
1	240	361.598290598	569.743589744	240
1	241	594.987179487	566.602564103	241
1	242	711.444444444	573.682539683	242
1	243	687.410714286	579.767857143	243
1	244	544.029411765	586.941176471	244
1	245	773.768115942	597.637681159	245
1	246	701.117647059	609.960784314	246
1	247	606.136842105	616.168421053	247
1	248	789.618181818	626.654545455	248
1	249	160.857142857	659.625	249
1	250	254.547945205	679.534246575	250
1	251	715.43902439	683.43902439	251
1	252	750.973684211	699.302631579	252
1	253	419.112676056	723.183098592	253
1	254	279.191489362	724.095744681	254
1	255	622.898734177	726.632911392	255
1	256	296.953488372	726.930232558	256
1	257	211.891891892	735.5	257
1	258	674.804347826	735.043478261	258
1	259	627.320512821	742.782051282	259
1	260	584.9375	741.166666667	260
1	261	570.234042553	743.872340426	261
1	262	257.573333333	741.733333333	262
1	263	246.425	752.275	263
1	264	760.448979592	754.612244898	264
1	265	227.428571429	755.896103896	265
1	266	599.807228916	757.108433735	266
1	267	262.860655738	757.524590164	267
1	268	543.653846154	764.5	268
1	269	286.473684211	766.315789474	269
1	270	622.358974359	766.333333333	270
1	271	316.145833333	771.604166667	271
1	272	562.25	774.905172414	272
1	273	324.873417722	774.215189873	273
1	274	259.151898734	774.392405063	274
1	275	242.756302521	775.521008403	275
1	276	494.904761905	775.761904762	276
1	277	628.929824561	777.350877193	277
1	278	227.237623762	781.544554455	278
1	279	412.772727273	781.409090909	279
1	280	533.368421053	781.736842105	280
1	281	445.292307692	780.984615385	281
1	282	497.298245614	786.614035088	282
1	283	503.808510638	792.063829787	283
1	284	378.3125	794.3125	284
1	285	472.821917808	794.506849315	285
1	286	580.732142857	797.035714286	286
