# Supplementary material for: Assessment of the kidney and lung as immune barriers and hematopoietic sites in the invasive apple snail Pomacea canaliculata
Source: PeerJ. 2018 Oct 12;6:e5789. doi: 10.7717/peerj.5789 (PMC6187997; doi:10.7717/peerj.5789)
Supplement: Data S1 [file peerj-06-5789-s002.zip › C3/Im19_Nuclei.txt]

ImageNumber	ObjectNumber	Location_Center_X	Location_Center_Y	Number_Object_Number
1	1	366.557142857	143.385714286	1
1	2	372.802816901	166.014084507	2
1	3	363.333333333	169.358024691	3
1	4	365.432432432	193.297297297	4
1	5	403.576576577	210.531531532	5
1	6	399.692307692	223.179487179	6
1	7	387.448275862	227.637931034	7
1	8	348.278350515	232.701030928	8
1	9	379.131313131	231.0	9
1	10	396.20952381	235.733333333	10
1	11	433.223880597	246.358208955	11
1	12	384.408163265	247.551020408	12
1	13	366.9	251.455555556	13
1	14	426.984126984	251.373015873	14
1	15	387.378787879	253.924242424	15
1	16	324.1875	258.360576923	16
1	17	373.72	257.62	17
1	18	400.768656716	260.126865672	18
1	19	352.172661871	262.45323741	19
1	20	429.97029703	264.415841584	20
1	21	383.680412371	272.381443299	21
1	22	409.649484536	277.917525773	22
1	23	345.660194175	279.766990291	23
1	24	376.145038168	279.847328244	24
1	25	389.016949153	282.084745763	25
1	26	397.682758621	281.020689655	26
1	27	464.489795918	283.673469388	27
1	28	469.481481481	287.666666667	28
1	29	411.468571429	291.554285714	29
1	30	399.611940299	297.462686567	30
1	31	331.066666667	301.155555556	31
1	32	448.586206897	301.431034483	32
1	33	369.555555556	307.938271605	33
1	34	348.723684211	306.960526316	34
1	35	436.12	309.4	35
1	36	485.268292683	309.097560976	36
1	37	425.792307692	310.484615385	37
1	38	398.558935361	318.63878327	38
1	39	434.26744186	319.639534884	39
1	40	465.402439024	321.426829268	40
1	41	451.44047619	324.303571429	41
1	42	400.492307692	330.523076923	42
1	43	410.792792793	333.432432432	43
1	44	454.916666667	337.15	44
1	45	608.648148148	338.5	45
1	46	435.465587045	338.655870445	46
1	47	406.581818182	344.927272727	47
1	48	467.660377358	351.943396226	48
1	49	450.395522388	352.626865672	49
1	50	477.792592593	354.940740741	50
1	51	415.172413793	353.75862069	51
1	52	460.745762712	353.338983051	52
1	53	428.327956989	353.456989247	53
1	54	505.008196721	360.606557377	54
1	55	444.164556962	359.569620253	55
1	56	381.962686567	360.78358209	56
1	57	426.2375	363.15	57
1	58	418.125	369.6875	58
1	59	427.957894737	371.115789474	59
1	60	505.086956522	372.347826087	60
1	61	460.962616822	377.5	61
1	62	390.530769231	379.284615385	62
1	63	412.989130435	382.108695652	63
1	64	577.230769231	380.442307692	64
1	65	439.920634921	382.555555556	65
1	66	419.717741935	392.5	66
1	67	437.663793103	395.862068966	67
1	68	462.647727273	394.727272727	68
1	69	474.296774194	393.296774194	69
1	70	407.779874214	397.534591195	70
1	71	456.113043478	397.547826087	71
1	72	482.052173913	400.304347826	72
1	73	562.693548387	404.080645161	73
1	74	539.637254902	405.715686275	74
1	75	502.155555556	411.855555556	75
1	76	481.123966942	413.776859504	76
1	77	348.974358974	415.794871795	77
1	78	373.162790698	416.23255814	78
1	79	381.926829268	417.926829268	79
1	80	442.23255814	422.930232558	80
1	81	456.333333333	423.652173913	81
1	82	470.257142857	426.4	82
1	83	550.707865169	436.764044944	83
1	84	547.024691358	449.0	84
1	85	514.525	450.65	85
1	86	443.975609756	453.103658537	86
1	87	531.550724638	458.608695652	87
1	88	544.46728972	463.76635514	88
1	89	497.637362637	470.318681319	89
1	90	489.9	470.1	90
1	91	383.2	477.75	91
1	92	528.979166667	484.104166667	92
1	93	536.538461538	484.2	93
1	94	495.561403509	487.98245614	94
1	95	543.604166667	507.666666667	95
1	96	556.383333333	512.533333333	96
