# Supplementary material for: Assessment of the kidney and lung as immune barriers and hematopoietic sites in the invasive apple snail Pomacea canaliculata
Source: PeerJ. 2018 Oct 12;6:e5789. doi: 10.7717/peerj.5789 (PMC6187997; doi:10.7717/peerj.5789)
Supplement: Data S1 [file peerj-06-5789-s002.zip › C3/Im20_Nuclei.txt]

ImageNumber	ObjectNumber	Location_Center_X	Location_Center_Y	Number_Object_Number
1	1	341.444444444	156.492063492	1
1	2	391.388888889	186.277777778	2
1	3	558.726190476	214.071428571	3
1	4	263.838235294	217.205882353	4
1	5	274.435897436	240.128205128	5
1	6	472.872180451	239.804511278	6
1	7	465.216981132	246.641509434	7
1	8	608.594936709	256.493670886	8
1	9	258.692307692	262.346153846	9
1	10	531.62295082	271.278688525	10
1	11	236.596774194	275.532258065	11
1	12	430.356687898	276.375796178	12
1	13	552.424242424	280.626262626	13
1	14	510.020833333	285.75	14
1	15	425.358490566	285.018867925	15
1	16	307.411111111	286.855555556	16
1	17	555.358024691	289.197530864	17
1	18	423.607843137	290.607843137	18
1	19	520.564102564	295.974358974	19
1	20	542.009345794	297.869158879	20
1	21	473.833333333	297.0625	21
1	22	550.620689655	298.137931034	22
1	23	526.859375	301.84375	23
1	24	234.4	303.092307692	24
1	25	499.058823529	310.568627451	25
1	26	476.073770492	311.549180328	26
1	27	459.163043478	312.97826087	27
1	28	514.607142857	314.464285714	28
1	29	483.283333333	318.716666667	29
1	30	418.672985782	325.08056872	30
1	31	521.969387755	323.265306122	31
1	32	559.670103093	322.81443299	32
1	33	494.368421053	324.197368421	33
1	34	468.939655172	322.870689655	34
1	35	532.274193548	324.5	35
1	36	398.209302326	328.139534884	36
1	37	539.836363636	327.6	37
1	38	433.111111111	331.303703704	38
1	39	447.148387097	330.606451613	39
1	40	493.277372263	334.065693431	40
1	41	383.062937063	340.167832168	41
1	42	510.425925926	340.925925926	42
1	43	560.127272727	344.009090909	43
1	44	408.8125	347.625	44
1	45	449.525	346.575	45
1	46	513.031746032	347.523809524	46
1	47	617.379310345	347.206896552	47
1	48	472.617021277	351.468085106	48
1	49	429.607142857	353.071428571	49
1	50	442.625	352.958333333	50
1	51	342.6	358.283333333	51
1	52	393.710843373	357.614457831	52
1	53	634.795454545	357.375	53
1	54	227.960526316	363.144736842	54
1	55	435.677419355	361.419354839	55
1	56	414.489177489	363.380952381	56
1	57	453.668965517	361.213793103	57
1	58	650.493975904	362.590361446	58
1	59	245.541666667	365.5	59
1	60	365.471264368	367.218390805	60
1	61	670.042253521	364.85915493	61
1	62	389.470149254	368.432835821	62
1	63	298.076923077	371.298076923	63
1	64	496.204301075	370.602150538	64
1	65	484.179640719	371.664670659	65
1	66	448.441340782	372.396648045	66
1	67	434.916030534	374.65648855	67
1	68	358.619354839	376.619354839	68
1	69	377.7	375.171428571	69
1	70	390.580645161	379.069892473	70
1	71	415.315789474	381.293233083	71
1	72	466.410344828	383.94137931	72
1	73	181.285714286	384.775510204	73
1	74	487.362162162	386.610810811	74
1	75	476.03649635	391.934306569	75
1	76	507.127659574	392.191489362	76
1	77	420.08045977	390.982758621	77
1	78	434.134883721	395.139534884	78
1	79	401.401785714	394.607142857	79
1	80	450.748502994	395.215568862	80
1	81	466.692307692	396.658119658	81
1	82	408.785440613	405.54789272	82
1	83	374.337662338	403.454545455	83
1	84	460.289256198	403.652892562	84
1	85	489.666666667	404.392156863	85
1	86	450.5	409.714285714	86
1	87	436.272727273	408.944055944	87
1	88	394.981012658	409.075949367	88
1	89	466.914529915	411.068376068	89
1	90	499.435028249	425.175141243	90
1	91	378.452631579	424.610526316	91
1	92	425.703125	423.8359375	92
1	93	478.82962963	426.251851852	93
1	94	456.189542484	431.732026144	94
1	95	475.153846154	432.179487179	95
1	96	397.259615385	433.009615385	96
1	97	406.040650407	436.243902439	97
1	98	449.0	440.697368421	98
1	99	466.46031746	441.666666667	99
1	100	496.592	448.688	100
1	101	460.895348837	460.697674419	101
1	102	494.009345794	460.074766355	102
1	103	548.264367816	458.793103448	103
1	104	437.178571429	462.476190476	104
1	105	553.260273973	463.328767123	105
1	106	600.365079365	465.523809524	106
1	107	348.895833333	471.645833333	107
1	108	435.310344828	473.25862069	108
1	109	223.976190476	472.761904762	109
1	110	345.342245989	487.577540107	110
1	111	625.694915254	506.440677966	111
1	112	585.698630137	510.602739726	112
1	113	486.931034483	520.551724138	113
1	114	467.270833333	527.958333333	114
1	115	585.787234043	558.255319149	115
