# Supplementary material for: Assessment of the kidney and lung as immune barriers and hematopoietic sites in the invasive apple snail Pomacea canaliculata
Source: PeerJ. 2018 Oct 12;6:e5789. doi: 10.7717/peerj.5789 (PMC6187997; doi:10.7717/peerj.5789)
Supplement: Data S1 [file peerj-06-5789-s002.zip › C4/Im21_Nuclei.txt]

ImageNumber	ObjectNumber	Location_Center_X	Location_Center_Y	Number_Object_Number
1	1	653.264150943	142.0	1
1	2	646.636363636	160.045454545	2
1	3	276.0	162.3125	3
1	4	119.384615385	172.397435897	4
1	5	282.378787879	172.060606061	5
1	6	306.370967742	197.129032258	6
1	7	296.897058824	200.808823529	7
1	8	767.203703704	202.611111111	8
1	9	739.042553191	206.893617021	9
1	10	187.847826087	207.413043478	10
1	11	149.852941176	217.0	11
1	12	716.282051282	216.846153846	12
1	13	289.0	222.658333333	13
1	14	648.364705882	224.670588235	14
1	15	760.192307692	223.326923077	15
1	16	658.35	226.133333333	16
1	17	115.270833333	231.416666667	17
1	18	408.5	231.76	18
1	19	379.474137931	239.5	19
1	20	765.519230769	239.25	20
1	21	134.432835821	240.552238806	21
1	22	374.12345679	249.617283951	22
1	23	398.495283019	256.29245283	23
1	24	679.265625	260.90625	24
1	25	388.393258427	265.516853933	25
1	26	430.87804878	267.617886179	26
1	27	400.985074627	271.604477612	27
1	28	333.384615385	272.813186813	28
1	29	371.352657005	273.289855072	29
1	30	390.533333333	275.175	30
1	31	773.202247191	277.292134831	31
1	32	323.005952381	278.238095238	32
1	33	380.191780822	280.232876712	33
1	34	445.839622642	278.839622642	34
1	35	407.338345865	282.135338346	35
1	36	353.806722689	282.857142857	36
1	37	403.625730994	291.239766082	37
1	38	754.422222222	294.666666667	38
1	39	433.663865546	295.092436975	39
1	40	453.513157895	295.75	40
1	41	780.566037736	296.113207547	41
1	42	365.394557823	297.091836735	42
1	43	666.842105263	302.298245614	43
1	44	792.207792208	306.246753247	44
1	45	394.228215768	308.124481328	45
1	46	413.690265487	305.557522124	46
1	47	361.331325301	310.56626506	47
1	48	623.632183908	311.114942529	48
1	49	453.214723926	315.171779141	49
1	50	780.440677966	314.525423729	50
1	51	647.773809524	314.178571429	51
1	52	378.244813278	320.232365145	52
1	53	431.811320755	320.028301887	53
1	54	609.223140496	321.066115702	54
1	55	792.97979798	319.666666667	55
1	56	365.697916667	323.802083333	56
1	57	403.623417722	324.528481013	57
1	58	301.659863946	324.163265306	58
1	59	344.666666667	327.882051282	59
1	60	421.97382199	326.942408377	60
1	61	390.375609756	328.980487805	61
1	62	314.813186813	330.164835165	62
1	63	439.229773463	333.588996764	63
1	64	376.585714286	332.878571429	64
1	65	725.0	335.4	65
1	66	416.933962264	340.56918239	66
1	67	320.278688525	341.356557377	67
1	68	455.189189189	339.013513514	68
1	69	464.395061728	336.543209877	69
1	70	309.780487805	344.768292683	70
1	71	430.945736434	345.76744186	71
1	72	157.546391753	346.175257732	72
1	73	381.990990991	348.36036036	73
1	74	364.474637681	353.902173913	74
1	75	418.272727273	356.151515152	75
1	76	320.942857143	359.971428571	76
1	77	340.311926606	362.137614679	77
1	78	354.663551402	366.395638629	78
1	79	435.864485981	367.093457944	79
1	80	309.595918367	366.897959184	80
1	81	708.119565217	362.880434783	81
1	82	283.112781955	366.0	82
1	83	727.625	363.854166667	83
1	84	251.547945205	366.643835616	84
1	85	374.975786925	369.503631961	85
1	86	397.185185185	366.259259259	86
1	87	179.765957447	368.234042553	87
1	88	327.825910931	371.101214575	88
1	89	423.344827586	367.365517241	89
1	90	406.578125	372.203125	90
1	91	296.466666667	372.980952381	91
1	92	491.353293413	373.97005988	92
1	93	340.708108108	375.762162162	93
1	94	285.901840491	379.656441718	94
1	95	307.574585635	378.972375691	95
1	96	255.95045045	379.693693694	96
1	97	452.828571429	380.771428571	97
1	98	355.36900369	382.250922509	98
1	99	295.146153846	385.807692308	99
1	100	405.734693878	384.262390671	100
1	101	323.6	386.164102564	101
1	102	382.641221374	385.599236641	102
1	103	442.291044776	390.305970149	103
1	104	312.078014184	389.269503546	104
1	105	239.388489209	391.258992806	105
1	106	171.306818182	392.329545455	106
1	107	252.468085106	392.489361702	107
1	108	366.774566474	391.531791908	108
1	109	336.693103448	394.420689655	109
1	110	413.119047619	396.53968254	110
1	111	703.25	394.692307692	111
1	112	422.882352941	399.823529412	112
1	113	454.827067669	401.270676692	113
1	114	371.770676692	403.266917293	114
1	115	396.118367347	405.52244898	115
1	116	429.432142857	413.403571429	116
1	117	169.893617021	411.957446809	117
1	118	195.444444444	411.555555556	118
1	119	353.037313433	417.574626866	119
1	120	446.004065041	420.902439024	120
1	121	398.281588448	423.548736462	121
1	122	464.005988024	422.48502994	122
1	123	374.219047619	426.428571429	123
1	124	419.575	426.19	124
1	125	679.523076923	433.315384615	125
1	126	368.65625	438.34375	126
1	127	409.074418605	434.934883721	127
1	128	457.241573034	434.741573034	128
1	129	363.522058824	440.279411765	129
1	130	444.555555556	438.156862745	130
1	131	471.949438202	442.601123596	131
1	132	399.894366197	443.23943662	132
1	133	503.35	447.853333333	133
1	134	50.9038461538	447.615384615	134
1	135	423.111111111	447.194444444	135
1	136	152.947368421	453.136842105	136
1	137	436.847222222	453.777777778	137
1	138	393.761589404	457.370860927	138
1	139	416.27972028	461.097902098	139
1	140	427.795180723	459.951807229	140
1	141	503.702222222	462.48	141
1	142	469.354166667	471.979166667	142
1	143	421.666666667	475.424242424	143
1	144	502.955882353	474.867647059	144
1	145	394.137566138	474.608465608	145
1	146	739.181818182	475.872727273	146
1	147	458.696202532	477.405063291	147
1	148	416.725	481.466666667	148
1	149	491.804123711	482.278350515	149
1	150	503.496855346	502.540880503	150
1	151	339.367231638	499.440677966	151
1	152	356.75	509.801020408	152
1	153	10.5535714286	519.625	153
1	154	571.801724138	527.853448276	154
1	155	406.653631285	531.329608939	155
1	156	413.594936709	536.274261603	156
1	157	216.315789474	542.263157895	157
1	158	408.034146341	552.956097561	158
1	159	493.561797753	558.93258427	159
1	160	203.844155844	558.38961039	160
1	161	183.186813187	567.549450549	161
1	162	437.194174757	574.067961165	162
1	163	245.159574468	592.978723404	163
1	164	251.696296296	607.296296296	164
1	165	268.584415584	637.753246753	165
1	166	252.326923077	642.0	166
1	167	305.785714286	653.392857143	167
1	168	270.136363636	661.927272727	168
1	169	305.778571429	662.15	169
1	170	242.869565217	664.260869565	170
1	171	312.597402597	673.61038961	171
1	172	294.918918919	681.412162162	172
1	173	238.101694915	686.966101695	173
1	174	386.785714286	687.553571429	174
1	175	232.178571429	694.339285714	175
1	176	276.480916031	695.541984733	176
1	177	427.770833333	703.395833333	177
1	178	400.829787234	707.382978723	178
1	179	271.693069307	707.920792079	179
1	180	329.520325203	708.943089431	180
1	181	384.238095238	712.285714286	181
1	182	217.729166667	715.916666667	182
1	183	390.560606061	718.303030303	183
1	184	360.076086957	719.304347826	184
1	185	294.4	722.65	185
1	186	377.45045045	735.018018018	186
1	187	290.25	743.211538462	187
1	188	762.955882353	759.720588235	188
1	189	726.969230769	762.138461538	189
1	190	733.869565217	775.934782609	190
1	191	716.717391304	792.891304348	191
