# Supplementary material for: Assessment of the kidney and lung as immune barriers and hematopoietic sites in the invasive apple snail Pomacea canaliculata
Source: PeerJ. 2018 Oct 12;6:e5789. doi: 10.7717/peerj.5789 (PMC6187997; doi:10.7717/peerj.5789)
Supplement: Data S1 [file peerj-06-5789-s002.zip › C4/Im22_Nuclei.txt]

ImageNumber	ObjectNumber	Location_Center_X	Location_Center_Y	Number_Object_Number
1	1	474.410714286	149.25	1
1	2	383.033057851	167.776859504	2
1	3	92.7826086957	173.02173913	3
1	4	388.352112676	183.718309859	4
1	5	477.921052632	192.223684211	5
1	6	412.533980583	196.621359223	6
1	7	431.525423729	205.847457627	7
1	8	400.176470588	205.941176471	8
1	9	386.222972973	208.891891892	9
1	10	394.829268293	223.585365854	10
1	11	372.435643564	222.782178218	11
1	12	430.928571429	231.9	12
1	13	400.168224299	232.962616822	13
1	14	416.56626506	232.710843373	14
1	15	246.186440678	235.559322034	15
1	16	385.45631068	236.13592233	16
1	17	421.977777778	237.177777778	17
1	18	373.936507937	239.5	18
1	19	357.179487179	243.115384615	19
1	20	367.811764706	248.623529412	20
1	21	379.209302326	249.209302326	21
1	22	463.432692308	249.788461538	22
1	23	393.316666667	250.216666667	23
1	24	406.682539683	251.555555556	24
1	25	633.274509804	251.607843137	25
1	26	371.548387097	256.172043011	26
1	27	412.378787879	257.333333333	27
1	28	421.507936508	256.396825397	28
1	29	328.785714286	261.0	29
1	30	394.769230769	260.826923077	30
1	31	633.555555556	261.571428571	31
1	32	384.52739726	268.260273973	32
1	33	417.767676768	269.222222222	33
1	34	380.9375	276.232142857	34
1	35	365.458823529	272.752941176	35
1	36	436.058823529	274.852941176	36
1	37	467.761904762	276.219047619	37
1	38	362.282442748	287.374045802	38
1	39	401.577922078	286.474025974	39
1	40	463.512820513	288.743589744	40
1	41	670.032258065	290.451612903	41
1	42	392.25	290.1015625	42
1	43	291.553191489	291.680851064	43
1	44	342.669811321	294.754716981	44
1	45	378.882352941	297.25	45
1	46	320.534246575	301.109589041	46
1	47	365.325	303.225	47
1	48	454.040983607	305.786885246	48
1	49	488.697247706	306.660550459	49
1	50	427.49	307.78	50
1	51	497.347368421	307.421052632	51
1	52	408.229166667	309.135416667	52
1	53	445.70625	308.91875	53
1	54	512.666666667	308.666666667	54
1	55	349.921568627	312.156862745	55
1	56	274.813953488	314.941860465	56
1	57	523.981308411	316.327102804	57
1	58	381.93129771	316.809160305	58
1	59	392.371681416	318.451327434	59
1	60	542.31372549	320.62745098	60
1	61	430.821052632	320.8	61
1	62	467.976744186	320.666666667	62
1	63	370.772277228	322.891089109	63
1	64	579.648148148	324.018518519	64
1	65	510.968992248	327.224806202	65
1	66	588.648648649	324.684684685	66
1	67	390.011363636	327.420454545	67
1	68	497.705882353	327.039215686	68
1	69	490.527272727	328.436363636	69
1	70	340.126666667	327.726666667	70
1	71	413.089958159	328.663179916	71
1	72	428.449612403	333.627906977	72
1	73	379.644295302	334.44966443	73
1	74	392.084210526	335.810526316	74
1	75	220.307692308	337.141025641	75
1	76	436.031914894	338.925531915	76
1	77	468.363013699	337.452054795	77
1	78	491.76119403	342.276119403	78
1	79	223.301886792	344.29245283	79
1	80	476.382608696	344.226086957	80
1	81	516.705882353	343.607843137	81
1	82	575.169354839	342.282258065	82
1	83	381.714285714	348.628571429	83
1	84	560.923076923	349.923076923	84
1	85	444.522727273	349.477272727	85
1	86	368.783333333	350.733333333	86
1	87	403.2	354.341176471	87
1	88	412.634146341	351.725609756	88
1	89	422.789915966	354.605042017	89
1	90	456.604938272	353.938271605	90
1	91	522.627906977	354.775193798	91
1	92	547.0	356.57615894	92
1	93	514.802083333	361.135416667	93
1	94	376.533333333	361.633333333	94
1	95	417.72	363.5	95
1	96	329.896946565	361.354961832	96
1	97	405.317073171	368.784552846	97
1	98	537.264705882	364.274509804	98
1	99	526.038461538	369.756410256	99
1	100	339.816666667	368.75	100
1	101	434.025862069	369.724137931	101
1	102	382.675958188	375.393728223	102
1	103	501.589285714	373.160714286	103
1	104	424.115789474	374.052631579	104
1	105	357.195652174	375.739130435	105
1	106	517.389380531	376.752212389	106
1	107	485.984615385	380.0	107
1	108	479.480769231	381.884615385	108
1	109	315.803571429	385.125	109
1	110	451.604651163	381.651162791	110
1	111	379.324074074	385.953703704	111
1	112	416.860869565	386.591304348	112
1	113	339.257142857	389.742857143	113
1	114	395.016666667	387.525	114
1	115	352.129251701	392.863945578	115
1	116	386.782608696	391.869565217	116
1	117	402.641221374	394.190839695	117
1	118	298.696969697	403.378787879	118
1	119	396.315789474	402.747368421	119
1	120	341.537414966	404.619047619	120
1	121	316.357142857	405.845238095	121
1	122	326.878640777	408.805825243	122
1	123	353.194029851	408.895522388	123
1	124	376.464114833	411.679425837	124
1	125	362.320754717	416.575471698	125
1	126	435.726190476	416.488095238	126
1	127	318.35	422.716666667	127
1	128	378.35483871	422.967741935	128
1	129	353.37755102	426.479591837	129
1	130	411.747191011	426.241573034	130
1	131	304.212765957	430.382978723	131
1	132	321.964912281	431.883040936	132
1	133	333.980392157	438.039215686	133
1	134	282.910447761	439.611940299	134
1	135	375.055555556	441.033333333	135
1	136	439.343434343	443.282828283	136
1	137	299.515151515	446.166666667	137
1	138	324.745098039	446.392156863	138
1	139	280.122807018	448.947368421	139
1	140	349.46	450.11	140
1	141	378.474358974	453.237179487	141
1	142	399.545454545	453.181818182	142
1	143	322.502994012	456.556886228	143
1	144	210.169230769	459.523076923	144
1	145	340.888157895	459.059210526	145
1	146	390.725274725	459.615384615	146
1	147	323.580645161	465.096774194	147
1	148	260.5	467.650793651	148
1	149	333.0	472.777777778	149
1	150	285.958677686	471.26446281	150
1	151	393.424870466	473.984455959	151
1	152	267.3125	477.03125	152
1	153	276.714285714	481.047619048	153
1	154	454.579545455	481.954545455	154
1	155	293.75	483.34375	155
1	156	430.489795918	485.619047619	156
1	157	333.407142857	488.557142857	157
1	158	397.921985816	489.80141844	158
1	159	346.401234568	492.290123457	159
1	160	289.641975309	492.962962963	160
1	161	339.319148936	500.382978723	161
1	162	465.526315789	499.644736842	162
1	163	256.530612245	502.306122449	163
1	164	375.321428571	515.535714286	164
1	165	227.785714286	670.833333333	165
1	166	320.392857143	687.125	166
