# Supplementary material for: Assessment of the kidney and lung as immune barriers and hematopoietic sites in the invasive apple snail Pomacea canaliculata
Source: PeerJ. 2018 Oct 12;6:e5789. doi: 10.7717/peerj.5789 (PMC6187997; doi:10.7717/peerj.5789)
Supplement: Data S1 [file peerj-06-5789-s002.zip › C4/Im23_Nuclei.txt]

ImageNumber	ObjectNumber	Location_Center_X	Location_Center_Y	Number_Object_Number
1	1	421.852941176	47.0294117647	1
1	2	593.76744186	51.5813953488	2
1	3	409.730496454	62.0567375887	3
1	4	443.59375	71.71875	4
1	5	402.962025316	74.1265822785	5
1	6	422.956521739	76.7577639752	6
1	7	395.493670886	80.3670886076	7
1	8	448.6015625	84.265625	8
1	9	411.267857143	87.3571428571	9
1	10	426.458823529	89.7411764706	10
1	11	439.959798995	93.7135678392	11
1	12	413.974683544	98.6265822785	12
1	13	447.280701754	100.122807018	13
1	14	595.5	105.186046512	14
1	15	416.917808219	108.424657534	15
1	16	461.21875	112.614583333	16
1	17	411.87037037	114.722222222	17
1	18	271.489361702	115.478723404	18
1	19	422.375	116.28125	19
1	20	450.595505618	115.078651685	20
1	21	240.929292929	118.494949495	21
1	22	262.504587156	124.71559633	22
1	23	428.911111111	119.933333333	23
1	24	436.870967742	118.322580645	24
1	25	455.613333333	121.146666667	25
1	26	478.882352941	120.156862745	26
1	27	407.264285714	124.857142857	27
1	28	416.159090909	126.992424242	28
1	29	428.826086957	127.782608696	29
1	30	309.829268293	128.512195122	30
1	31	358.855555556	133.177777778	31
1	32	425.0	135.295454545	32
1	33	395.23853211	142.711009174	33
1	34	265.0	145.673796791	34
1	35	405.565217391	147.173913043	35
1	36	382.259259259	146.851851852	36
1	37	417.186440678	149.644067797	37
1	38	407.544117647	164.110294118	38
1	39	595.925	169.125	39
1	40	267.5	173.5	40
1	41	393.978723404	181.514893617	41
1	42	367.911564626	187.544217687	42
1	43	271.425742574	194.782178218	43
1	44	373.135714286	195.221428571	44
1	45	365.74829932	205.510204082	45
1	46	286.431372549	207.294117647	46
1	47	376.394285714	209.114285714	47
1	48	370.73	220.62	48
1	49	274.591362126	223.405315615	49
1	50	363.494382022	225.011235955	50
1	51	257.073170732	227.829268293	51
1	52	372.588235294	236.08496732	52
1	53	343.6171875	235.6171875	53
1	54	276.04	242.376	54
1	55	357.340425532	246.021276596	55
1	56	247.410852713	247.821705426	56
1	57	288.635897436	252.548717949	57
1	58	298.222222222	254.402777778	58
1	59	576.446428571	253.633928571	59
1	60	203.416666667	256.816666667	60
1	61	337.313829787	256.021276596	61
1	62	267.896373057	264.803108808	62
1	63	627.197368421	267.197368421	63
1	64	284.290836653	274.988047809	64
1	65	296.25	271.880434783	65
1	66	333.076923077	273.307692308	66
1	67	345.044444444	274.644444444	67
1	68	262.39	276.32	68
1	69	273.852348993	281.167785235	69
1	70	227.5	286.5	70
1	71	263.614973262	292.989304813	71
1	72	327.257575758	292.560606061	72
1	73	311.919282511	290.910313901	73
1	74	496.198473282	294.244274809	74
1	75	615.569444444	295.569444444	75
1	76	247.768115942	298.920289855	76
1	77	285.838709677	296.267741935	77
1	78	298.479591837	302.556122449	78
1	79	205.915662651	305.084337349	79
1	80	304.916256158	311.719211823	80
1	81	264.328244275	309.41221374	81
1	82	611.317073171	311.601626016	82
1	83	287.315533981	316.776699029	83
1	84	277.532786885	318.393442623	84
1	85	301.601503759	320.255639098	85
1	86	322.098591549	319.422535211	86
1	87	235.43373494	321.240963855	87
1	88	245.5	325.413793103	88
1	89	273.221518987	328.35443038	89
1	90	265.661654135	333.293233083	90
1	91	621.950920245	338.601226994	91
1	92	236.450704225	343.112676056	92
1	93	482.045454545	337.892045455	93
1	94	287.342975207	334.462809917	94
1	95	307.538823529	336.962352941	95
1	96	292.185714286	348.367857143	96
1	97	353.496062992	342.645669291	97
1	98	240.804347826	347.02173913	98
1	99	277.775	352.325	99
1	100	406.232758621	346.672413793	100
1	101	258.709677419	353.397849462	101
1	102	238.925	359.15625	102
1	103	1.35714285714	365.047619048	103
1	104	301.99704142	365.473372781	104
1	105	627.5	365.142857143	105
1	106	272.333333333	366.967479675	106
1	107	253.256944444	376.041666667	107
1	108	317.834951456	374.436893204	108
1	109	608.625	382.921875	109
1	110	635.483870968	383.864516129	110
1	111	311.394495413	384.165137615	111
1	112	293.645933014	389.009569378	112
1	113	301.077669903	382.883495146	113
1	114	531.5	383.5	114
1	115	449.124087591	386.525547445	115
1	116	275.008547009	388.794871795	116
1	117	222.563636364	398.281818182	117
1	118	305.020100503	397.904522613	118
1	119	616.697841727	404.834532374	119
1	120	602.349514563	407.466019417	120
1	121	277.17679558	413.524861878	121
1	122	284.316901408	411.063380282	122
1	123	293.532934132	408.185628743	123
1	124	302.072727273	412.3	124
1	125	268.299363057	412.292993631	125
1	126	611.815384615	424.2	126
1	127	289.878787879	427.696969697	127
1	128	244.842857143	432.7	128
1	129	617.700787402	435.543307087	129
1	130	632.14084507	436.253521127	130
1	131	299.383333333	440.566666667	131
1	132	258.74822695	438.003546099	132
1	133	591.60130719	438.098039216	133
1	134	546.780898876	439.921348315	134
1	135	247.435483871	440.903225806	135
1	136	16.4693877551	442.428571429	136
1	137	271.610894942	442.73151751	137
1	138	607.836501901	443.912547529	138
1	139	652.328571429	451.692857143	139
1	140	281.128787879	449.893939394	140
1	141	292.330645161	454.556451613	141
1	142	257.58974359	454.012820513	142
1	143	306.402597403	458.380952381	143
1	144	616.717171717	455.98989899	144
1	145	265.25	459.324324324	145
1	146	625.095744681	459.744680851	146
1	147	638.634730539	461.808383234	147
1	148	611.073170732	467.341463415	148
1	149	282.715189873	468.481012658	149
1	150	272.819354839	466.348387097	150
1	151	481.324074074	478.018518519	151
1	152	280.9	481.07	152
1	153	247.825	490.3	153
1	154	268.054421769	491.319727891	154
1	155	280.392	490.336	155
1	156	323.682051282	491.712820513	156
1	157	29.4888888889	497.444444444	157
1	158	343.703703704	499.851851852	158
1	159	279.666666667	501.2	159
1	160	245.860927152	500.860927152	160
1	161	34.275862069	503.689655172	161
1	162	291.082949309	505.073732719	162
1	163	607.411764706	509.084033613	163
1	164	348.340659341	511.241758242	164
1	165	266.401162791	512.273255814	165
1	166	235.820512821	514.658119658	166
1	167	304.511627907	515.418604651	167
1	168	296.014925373	515.313432836	168
1	169	616.984251969	520.244094488	169
1	170	234.909090909	525.931818182	170
1	171	271.284810127	525.930379747	171
1	172	618.279411765	530.558823529	172
1	173	607.304635762	532.443708609	173
1	174	243.933962264	530.443396226	174
1	175	363.5	536.419354839	175
1	176	447.650273224	535.907103825	176
1	177	274.34375	538.010416667	177
1	178	259.757575758	536.767676768	178
1	179	591.673202614	538.359477124	179
1	180	266.857142857	540.163265306	180
1	181	258.72972973	552.256756757	181
1	182	559.693333333	555.146666667	182
1	183	586.087719298	554.783625731	183
1	184	566.554216867	557.614457831	184
1	185	416.276422764	559.235772358	185
1	186	419.246376812	569.68115942	186
1	187	503.326388889	568.208333333	187
1	188	419.205128205	577.102564103	188
1	189	504.632352941	576.382352941	189
1	190	293.078571429	579.221428571	190
1	191	774.766666667	580.266666667	191
1	192	265.765306122	581.020408163	192
1	193	297.935779817	589.917431193	193
1	194	392.465116279	591.286821705	194
1	195	508.468208092	594.375722543	195
1	196	403.96124031	596.914728682	196
1	197	447.5	603.5	197
1	198	482.289473684	603.5	198
1	199	407.590909091	605.272727273	199
1	200	700.866666667	611.723809524	200
1	201	319.666666667	612.317460317	201
1	202	481.917431193	618.944954128	202
1	203	646.775193798	620.410852713	203
1	204	491.442622951	623.442622951	204
1	205	637.714285714	625.928571429	205
1	206	740.918918919	628.567567568	206
1	207	455.145985401	637.401459854	207
1	208	157.095238095	637.095238095	208
1	209	781.045454545	635.893939394	209
1	210	640.925925926	656.024691358	210
1	211	780.243902439	665.609756098	211
1	212	491.5	671.5	212
1	213	636.016666667	692.033333333	213
1	214	687.444444444	691.063492063	214
1	215	475.544444444	694.344444444	215
1	216	651.673076923	696.730769231	216
1	217	588.64	701.07	217
1	218	668.5	705.0	218
1	219	485.663934426	714.950819672	219
1	220	640.135678392	714.507537688	220
1	221	501.583333333	716.621212121	221
1	222	626.038095238	728.104761905	222
1	223	655.0	740.906976744	223
1	224	663.768115942	764.985507246	224
1	225	308.961538462	769.230769231	225
1	226	675.045454545	772.696969697	226
1	227	671.032258065	777.209677419	227
1	228	713.904761905	789.095238095	228
