# Supplementary material for: Assessment of the kidney and lung as immune barriers and hematopoietic sites in the invasive apple snail Pomacea canaliculata
Source: PeerJ. 2018 Oct 12;6:e5789. doi: 10.7717/peerj.5789 (PMC6187997; doi:10.7717/peerj.5789)
Supplement: Data S1 [file peerj-06-5789-s002.zip › C4/Im24_Nuclei.txt]

ImageNumber	ObjectNumber	Location_Center_X	Location_Center_Y	Number_Object_Number
1	1	399.446808511	101.021276596	1
1	2	544.967213115	117.721311475	2
1	3	15.5	159.5	3
1	4	538.885714286	176.328571429	4
1	5	553.432258065	195.122580645	5
1	6	11.4090909091	193.954545455	6
1	7	447.102857143	216.2	7
1	8	511.125	217.580357143	8
1	9	424.940298507	217.820895522	9
1	10	308.306122449	221.06122449	10
1	11	504.35	227.883333333	11
1	12	514.793814433	236.783505155	12
1	13	2.69047619048	239.452380952	13
1	14	532.633587786	242.221374046	14
1	15	479.854166667	243.572916667	15
1	16	498.408	252.024	16
1	17	435.198630137	253.678082192	17
1	18	479.964912281	256.947368421	18
1	19	211.762711864	261.423728814	19
1	20	508.774193548	260.314516129	20
1	21	493.677419355	264.870967742	21
1	22	453.272727273	266.595041322	22
1	23	439.966386555	271.25210084	23
1	24	538.914285714	268.971428571	24
1	25	483.735632184	272.781609195	25
1	26	396.944444444	273.416666667	26
1	27	451.927083333	274.958333333	27
1	28	462.648648649	278.333333333	28
1	29	503.12	277.64	29
1	30	404.275590551	288.039370079	30
1	31	436.414634146	287.317073171	31
1	32	275.471910112	285.494382022	32
1	33	512.267326733	289.811881188	33
1	34	414.095744681	290.382978723	34
1	35	544.352112676	292.633802817	35
1	36	462.269565217	299.87826087	36
1	37	490.986486486	298.878378378	37
1	38	570.559322034	298.661016949	38
1	39	608.336734694	300.714285714	39
1	40	482.410447761	298.895522388	40
1	41	558.359550562	305.696629213	41
1	42	256.618556701	302.835051546	42
1	43	475.482142857	308.160714286	43
1	44	504.45045045	306.459459459	44
1	45	337.355932203	309.322033898	45
1	46	494.359223301	310.029126214	46
1	47	408.029411765	312.257352941	47
1	48	456.243589744	310.935897436	48
1	49	293.338235294	312.352941176	49
1	50	430.074380165	315.657024793	50
1	51	517.451612903	315.5	51
1	52	309.715976331	323.781065089	52
1	53	463.185185185	323.259259259	53
1	54	455.384057971	328.630434783	54
1	55	279.633802817	332.471830986	55
1	56	504.364864865	329.891891892	56
1	57	300.912408759	332.211678832	57
1	58	292.0	332.057142857	58
1	59	402.869822485	338.520710059	59
1	60	273.065217391	340.347826087	60
1	61	449.552631579	343.355263158	61
1	62	434.304347826	347.173913043	62
1	63	268.197916667	349.09375	63
1	64	304.768	352.768	64
1	65	419.807228916	353.951807229	65
1	66	337.887096774	354.258064516	66
1	67	409.204819277	356.144578313	67
1	68	432.591549296	358.774647887	68
1	69	378.07826087	370.826086957	69
1	70	298.580645161	376.387096774	70
1	71	456.614173228	374.88976378	71
1	72	409.125	376.361111111	72
1	73	262.187919463	376.912751678	73
1	74	337.597014925	379.417910448	74
1	75	275.5	385.3125	75
1	76	442.753521127	388.64084507	76
1	77	406.612068966	385.853448276	77
1	78	397.379032258	393.258064516	78
1	79	280.0	398.128205128	79
1	80	219.404761905	405.619047619	80
1	81	343.673758865	405.943262411	81
1	82	291.584507042	408.908450704	82
1	83	498.0	406.942857143	83
1	84	383.145833333	414.645833333	84
1	85	281.846774194	426.379032258	85
1	86	323.620689655	427.232758621	86
1	87	330.702247191	436.91011236	87
1	88	293.55721393	435.7960199	88
1	89	382.825396825	432.248677249	89
1	90	471.674796748	435.105691057	90
1	91	265.865168539	451.404494382	91
1	92	269.223880597	458.552238806	92
1	93	420.594827586	457.922413793	93
1	94	297.946808511	461.914893617	94
1	95	434.698113208	472.962264151	95
1	96	294.008403361	475.638655462	96
1	97	707.205128205	484.128205128	97
1	98	297.62745098	490.352941176	98
1	99	322.008547009	495.820512821	99
1	100	340.287671233	494.780821918	100
1	101	295.376623377	503.512987013	101
1	102	312.967741935	510.021505376	102
1	103	322.7875	512.325	103
1	104	341.566666667	518.5	104
1	105	276.895522388	521.447761194	105
1	106	316.634920635	527.158730159	106
1	107	377.178571429	531.1	107
1	108	774.148148148	535.5	108
1	109	213.05	535.075	109
1	110	281.201754386	538.254385965	110
1	111	268.940677966	543.855932203	111
1	112	244.927835052	546.896907216	112
1	113	282.626506024	554.180722892	113
1	114	225.648148148	563.240740741	114
1	115	710.375	587.735294118	115
1	116	683.465753425	592.630136986	116
1	117	714.377358491	595.962264151	117
1	118	721.887096774	596.919354839	118
1	119	271.160377358	597.566037736	119
1	120	678.933333333	602.816666667	120
1	121	399.465116279	614.046511628	121
1	122	257.604651163	627.23255814	122
1	123	324.0	667.85915493	123
