# Supplementary material for: Assessment of the kidney and lung as immune barriers and hematopoietic sites in the invasive apple snail Pomacea canaliculata
Source: PeerJ. 2018 Oct 12;6:e5789. doi: 10.7717/peerj.5789 (PMC6187997; doi:10.7717/peerj.5789)
Supplement: Data S1 [file peerj-06-5789-s002.zip › C4/Im25_Nuclei.txt]

ImageNumber	ObjectNumber	Location_Center_X	Location_Center_Y	Number_Object_Number
1	1	318.54	10.5	1
1	2	111.29787234	103.319148936	2
1	3	402.423728814	106.830508475	3
1	4	175.5	112.851851852	4
1	5	407.423913043	113.152173913	5
1	6	349.691275168	115.469798658	6
1	7	462.241071429	120.508928571	7
1	8	374.067039106	125.726256983	8
1	9	210.746575342	126.232876712	9
1	10	224.314814815	130.37037037	10
1	11	408.38150289	131.358381503	11
1	12	432.274509804	130.450980392	12
1	13	323.333333333	132.813333333	13
1	14	247.618421053	131.657894737	14
1	15	366.360655738	133.770491803	15
1	16	209.545454545	135.490909091	16
1	17	69.5208333333	139.395833333	17
1	18	307.5	143.833333333	18
1	19	72.95	144.2	19
1	20	179.957746479	143.478873239	20
1	21	208.043859649	145.701754386	21
1	22	230.358974359	144.41025641	22
1	23	139.703703704	144.066666667	23
1	24	194.536764706	151.147058824	24
1	25	166.927710843	152.253012048	25
1	26	400.492537313	152.746268657	26
1	27	277.597883598	151.534391534	27
1	28	304.70212766	154.904255319	28
1	29	326.719512195	155.256097561	29
1	30	118.85915493	156.408450704	30
1	31	143.646153846	155.538461538	31
1	32	266.6	156.416666667	32
1	33	246.842105263	160.350877193	33
1	34	336.423076923	160.153846154	34
1	35	283.240740741	161.333333333	35
1	36	118.857988166	164.023668639	36
1	37	221.857142857	163.934065934	37
1	38	153.8375	167.35	38
1	39	209.899441341	170.279329609	39
1	40	262.904761905	166.988095238	40
1	41	308.222929936	169.165605096	41
1	42	184.115789474	172.463157895	42
1	43	122.647058824	174.058823529	43
1	44	327.766917293	172.766917293	44
1	45	98.6271186441	174.542372881	45
1	46	270.406976744	175.453488372	46
1	47	149.379310345	176.586206897	47
1	48	418.03125	176.708333333	48
1	49	465.985714286	175.85	49
1	50	486.305970149	177.104477612	50
1	51	173.714285714	178.469387755	51
1	52	394.705128205	179.519230769	52
1	53	322.224489796	186.040816327	53
1	54	377.580645161	187.379032258	54
1	55	272.550724638	189.869565217	55
1	56	324.256880734	195.798165138	56
1	57	299.909090909	192.4	57
1	58	231.631578947	194.671052632	58
1	59	261.093023256	194.686046512	59
1	60	402.789473684	201.333333333	60
1	61	352.706293706	203.881118881	61
1	62	424.075757576	207.0	62
1	63	175.807692308	208.115384615	63
1	64	336.377142857	212.828571429	64
1	65	359.46835443	216.911392405	65
1	66	622.546391753	221.804123711	66
1	67	128.421052632	224.894736842	67
1	68	154.404761905	222.047619048	68
1	69	441.72	224.508571429	69
1	70	28.1014492754	225.391304348	70
1	71	423.830508475	228.745762712	71
1	72	360.142857143	232.017857143	72
1	73	387.086956522	234.52173913	73
1	74	405.835443038	235.455696203	74
1	75	413.593406593	238.604395604	75
1	76	104.485714286	238.847619048	76
1	77	152.057142857	243.628571429	77
1	78	433.105263158	244.557894737	78
1	79	251.0	244.171875	79
1	80	701.627118644	246.644067797	80
1	81	283.099337748	252.258278146	81
1	82	353.961904762	246.771428571	82
1	83	676.505882353	247.317647059	83
1	84	763.66	249.32	84
1	85	651.5	251.5	85
1	86	713.906976744	250.348837209	86
1	87	315.242063492	251.837301587	87
1	88	770.875	252.5625	88
1	89	412.312169312	256.703703704	89
1	90	693.553191489	262.329787234	90
1	91	676.905982906	261.974358974	91
1	92	91.5	264.592592593	92
1	93	724.054945055	270.450549451	93
1	94	540.513043478	272.352173913	94
1	95	673.155405405	271.074324324	95
1	96	320.471264368	268.948275862	96
1	97	230.169230769	269.546153846	97
1	98	309.824675325	268.701298701	98
1	99	362.97979798	271.656565657	99
1	100	576.037634409	279.0	100
1	101	764.517045455	268.880681818	101
1	102	106.344086022	276.247311828	102
1	103	222.527777778	278.736111111	103
1	104	653.028571429	276.297142857	104
1	105	699.5	279.5	105
1	106	347.841463415	277.384146341	106
1	107	761.092307692	282.553846154	107
1	108	219.632183908	289.896551724	108
1	109	777.5625	282.8125	109
1	110	543.343434343	282.323232323	110
1	111	137.153846154	285.892307692	111
1	112	687.272727273	285.116883117	112
1	113	538.31092437	288.268907563	113
1	114	599.577235772	288.886178862	114
1	115	621.698275862	290.629310345	115
1	116	636.91	288.02	116
1	117	720.709401709	289.871794872	117
1	118	732.076923077	292.788461538	118
1	119	774.914285714	292.933333333	119
1	120	148.725490196	293.823529412	120
1	121	334.614035088	294.964912281	121
1	122	743.466666667	295.577777778	122
1	123	381.361111111	295.766666667	123
1	124	492.333333333	298.205128205	124
1	125	325.365853659	299.317073171	125
1	126	473.202614379	301.446623094	126
1	127	663.842975207	300.851239669	127
1	128	498.87012987	303.077922078	128
1	129	694.214285714	300.964285714	129
1	130	391.597014925	303.694029851	130
1	131	643.476190476	304.349206349	131
1	132	676.858757062	304.830508475	132
1	133	580.425	308.2	133
1	134	510.59602649	306.801324503	134
1	135	530.5	306.642857143	135
1	136	655.236363636	309.436363636	136
1	137	157.780645161	312.677419355	137
1	138	371.663043478	311.347826087	138
1	139	438.790322581	316.322580645	139
1	140	573.565934066	314.137362637	140
1	141	735.181818182	315.363636364	141
1	142	633.185185185	318.304526749	142
1	143	725.319444444	318.861111111	143
1	144	691.411111111	319.422222222	144
1	145	497.299401198	319.22754491	145
1	146	616.35483871	326.516129032	146
1	147	350.0125	328.8	147
1	148	487.890625	328.296875	148
1	149	631.65625	332.71875	149
1	150	302.674876847	338.768472906	150
1	151	418.674698795	340.771084337	151
1	152	682.936507937	342.423280423	152
1	153	285.008474576	342.220338983	153
1	154	269.95862069	344.096551724	154
1	155	371.642424242	343.006060606	155
1	156	694.710691824	341.34591195	156
1	157	402.112244898	343.12244898	157
1	158	328.623188406	347.065217391	158
1	159	440.092857143	349.0	159
1	160	630.514563107	349.834951456	160
1	161	682.578947368	355.986842105	161
1	162	662.964705882	352.294117647	162
1	163	268.6875	360.035714286	163
1	164	293.396396396	363.427927928	164
1	165	388.377192982	360.997076023	165
1	166	206.590909091	364.765151515	166
1	167	336.480916031	369.152671756	167
1	168	703.395348837	370.325581395	168
1	169	652.534722222	371.0625	169
1	170	258.717391304	380.449275362	170
1	171	313.515384615	391.438461538	171
1	172	380.9921875	392.34375	172
1	173	193.579710145	391.463768116	173
1	174	244.075144509	392.323699422	174
1	175	248.245901639	402.368852459	175
1	176	226.208860759	399.392405063	176
1	177	214.32	403.64	177
1	178	704.644067797	403.423728814	178
1	179	198.692307692	402.875	179
1	180	284.270833333	405.958333333	180
1	181	619.014084507	405.591549296	181
1	182	510.636363636	407.085227273	182
1	183	673.969230769	406.615384615	183
1	184	566.010471204	410.235602094	184
1	185	720.434782609	414.826086957	185
1	186	205.535714286	414.419642857	186
1	187	694.6171875	415.7109375	187
1	188	340.194244604	413.701438849	188
1	189	577.414634146	419.292682927	189
1	190	682.8	421.657142857	190
1	191	463.975247525	423.232673267	191
1	192	560.342465753	419.383561644	192
1	193	102.536231884	423.956521739	193
1	194	301.664948454	424.067010309	194
1	195	600.913043478	426.97826087	195
1	196	500.51	430.54	196
1	197	574.943661972	428.5	197
1	198	293.055555556	429.694444444	198
1	199	486.794285714	429.2	199
1	200	478.015037594	433.909774436	200
1	201	719.76433121	434.968152866	201
1	202	213.5875	436.8625	202
1	203	400.211640212	444.296296296	203
1	204	543.711538462	442.567307692	204
1	205	206.137096774	445.483870968	205
1	206	575.1875	444.3359375	206
1	207	759.448717949	444.807692308	207
1	208	435.513333333	451.18	208
1	209	625.549019608	448.235294118	209
1	210	692.839285714	445.535714286	210
1	211	388.753333333	452.086666667	211
1	212	411.314814815	452.37962963	212
1	213	741.133333333	453.466666667	213
1	214	202.708333333	454.552083333	214
1	215	326.882352941	455.699346405	215
1	216	534.577981651	457.183486239	216
1	217	499.759183673	454.363265306	217
1	218	690.783505155	459.216494845	218
1	219	676.020134228	457.161073826	219
1	220	213.705882353	461.611764706	220
1	221	192.9	461.7625	221
1	222	420.186046512	464.23255814	222
1	223	552.663265306	467.367346939	223
1	224	665.489655172	466.282758621	224
1	225	144.246153846	472.153846154	225
1	226	321.573170732	472.62195122	226
1	227	238.732919255	474.0	227
1	228	352.488888889	473.977777778	228
1	229	222.705882353	473.931372549	229
1	230	510.109090909	474.981818182	230
1	231	588.67826087	478.060869565	231
1	232	253.943661972	477.507042254	232
1	233	264.81981982	483.855855856	233
1	234	134.175438596	478.956140351	234
1	235	466.2	480.988888889	235
1	236	476.01986755	474.125827815	236
1	237	450.587412587	483.440559441	237
1	238	486.425925926	479.37654321	238
1	239	521.160583942	483.02919708	239
1	240	547.841530055	482.557377049	240
1	241	656.411764706	481.235294118	241
1	242	697.783783784	482.288288288	242
1	243	217.220588235	485.602941176	243
1	244	563.045	482.895	244
1	245	636.109195402	484.293103448	245
1	246	481.797169811	490.382075472	246
1	247	531.888544892	494.191950464	247
1	248	579.165829146	489.527638191	248
1	249	496.354545455	491.081818182	249
1	250	429.870646766	493.144278607	250
1	251	124.645833333	493.4375	251
1	252	307.265822785	495.329113924	252
1	253	273.744680851	496.840425532	253
1	254	510.518518519	496.462962963	254
1	255	451.442028986	499.0	255
1	256	470.341666667	496.991666667	256
1	257	475.237288136	502.466101695	257
1	258	272.632352941	506.808823529	258
1	259	639.894308943	503.178861789	259
1	260	414.023529412	505.376470588	260
1	261	502.464646465	506.787878788	261
1	262	446.520661157	507.049586777	262
1	263	490.121212121	505.772727273	263
1	264	553.277777778	510.785714286	264
1	265	476.207142857	512.735714286	265
1	266	256.726190476	514.857142857	266
1	267	511.449074074	515.759259259	267
1	268	582.412698413	519.142857143	268
1	269	522.484662577	520.110429448	269
1	270	241.633333333	524.866666667	270
1	271	467.583333333	523.45	271
1	272	487.306569343	524.817518248	272
1	273	454.544	526.2	273
1	274	397.196721311	525.540983607	274
1	275	404.924528302	524.176100629	275
1	276	258.598639456	529.857142857	276
1	277	549.866071429	527.526785714	277
1	278	415.881355932	532.406779661	278
1	279	477.735042735	531.47008547	279
1	280	499.263157895	531.684210526	280
1	281	582.171428571	532.535714286	281
1	282	534.95862069	535.15862069	282
1	283	486.036585366	536.012195122	283
1	284	424.75	536.090909091	284
1	285	511.226720648	541.894736842	285
1	286	457.014836795	540.204747774	286
1	287	564.620879121	544.06043956	287
1	288	491.652777778	545.847222222	288
1	289	697.538461538	548.128205128	289
1	290	456.229411765	550.152941176	290
1	291	421.467213115	555.729508197	291
1	292	483.980263158	553.032894737	292
1	293	372.503448276	551.393103448	293
1	294	578.661538462	555.430769231	294
1	295	238.920353982	555.07079646	295
1	296	396.924444444	557.502222222	296
1	297	691.981132075	558.820754717	297
1	298	237.568862275	564.604790419	298
1	299	547.903225806	563.567741935	299
1	300	508.492307692	561.943589744	300
1	301	651.320754717	566.094339623	301
1	302	459.65034965	566.482517483	302
1	303	710.825242718	565.854368932	303
1	304	387.144927536	568.333333333	304
1	305	330.379032258	566.580645161	305
1	306	338.528735632	566.620689655	306
1	307	490.923404255	572.306382979	307
1	308	521.9375	571.2125	308
1	309	310.67839196	573.753768844	309
1	310	412.360824742	575.072164948	310
1	311	425.324137931	578.075862069	311
1	312	681.233333333	577.455555556	312
1	313	472.565445026	577.937172775	313
1	314	318.530612245	579.183673469	314
1	315	586.301587302	579.650793651	315
1	316	451.031372549	576.733333333	316
1	317	287.471014493	585.384057971	317
1	318	669.065217391	581.434782609	318
1	319	546.6015625	582.7734375	319
1	320	608.840909091	586.875	320
1	321	422.204819277	586.301204819	321
1	322	294.730769231	590.025641026	322
1	323	536.507352941	591.941176471	323
1	324	379.717791411	589.558282209	324
1	325	409.009852217	591.802955665	325
1	326	565.397727273	590.471590909	326
1	327	486.650943396	592.70754717	327
1	328	645.421052632	591.852631579	328
1	329	627.5625	594.072916667	329
1	330	392.529411765	596.713235294	330
1	331	577.831081081	598.202702703	331
1	332	615.92173913	598.956521739	332
1	333	483.183673469	601.673469388	333
1	334	418.984126984	601.592592593	334
1	335	499.488687783	600.466063348	335
1	336	330.092105263	601.789473684	336
1	337	184.89010989	603.824175824	337
1	338	517.575268817	606.274193548	338
1	339	369.428571429	604.692307692	339
1	340	554.225806452	607.209677419	340
1	341	570.64	608.36	341
1	342	641.450980392	608.705882353	342
1	343	532.460526316	610.776315789	343
1	344	624.514705882	611.154411765	344
1	345	357.088495575	610.026548673	345
1	346	478.583333333	611.848484848	346
1	347	462.79787234	608.819148936	347
1	348	523.091743119	615.623853211	348
1	349	596.847328244	612.893129771	349
1	350	542.508196721	614.327868852	350
1	351	279.430232558	617.395348837	351
1	352	421.911504425	614.876106195	352
1	353	494.917355372	613.917355372	353
1	354	392.245098039	615.862745098	354
1	355	211.160493827	616.0	355
1	356	577.457627119	620.271186441	356
1	357	483.825757576	621.742424242	357
1	358	417.785123967	623.371900826	358
1	359	470.896	622.864	359
1	360	507.670454545	623.147727273	360
1	361	370.193370166	624.845303867	361
1	362	448.459183673	626.091836735	362
1	363	519.133802817	629.338028169	363
1	364	403.139393939	630.260606061	364
1	365	483.625	634.666666667	365
1	366	419.2	636.88	366
1	367	455.035087719	634.824561404	367
1	368	498.786324786	641.170940171	368
1	369	534.373040752	641.398119122	369
1	370	462.009803922	641.921568627	370
1	371	310.288135593	642.322033898	371
1	372	510.887850467	641.420560748	372
1	373	478.055248619	643.906077348	373
1	374	562.244897959	641.0	374
1	375	453.684931507	648.643835616	375
1	376	464.864197531	648.49382716	376
1	377	433.853658537	651.040650407	377
1	378	396.08	655.746666667	378
1	379	551.20212766	656.521276596	379
1	380	526.030769231	661.876923077	380
1	381	328.890756303	668.411764706	381
1	382	392.736526946	667.538922156	382
1	383	508.106060606	667.818181818	383
1	384	429.964539007	668.936170213	384
1	385	577.284552846	678.62601626	385
1	386	629.161538462	682.415384615	386
1	387	606.902439024	681.902439024	387
1	388	459.707142857	685.435714286	388
1	389	533.215686275	691.31372549	389
1	390	589.046728972	693.289719626	390
1	391	327.614035088	691.815789474	391
1	392	492.795698925	696.483870968	392
1	393	637.93220339	695.13559322	393
1	394	470.56302521	698.18487395	394
1	395	424.672727273	699.909090909	395
1	396	642.8	702.7	396
1	397	427.142857143	706.785714286	397
1	398	283.428571429	714.053571429	398
1	399	514.453125	728.765625	399
1	400	451.483870968	737.112903226	400
