# Supplementary material for: Assessment of the kidney and lung as immune barriers and hematopoietic sites in the invasive apple snail Pomacea canaliculata
Source: PeerJ. 2018 Oct 12;6:e5789. doi: 10.7717/peerj.5789 (PMC6187997; doi:10.7717/peerj.5789)
Supplement: Data S1 [file peerj-06-5789-s002.zip › C4/Im26_Nuclei.txt]

ImageNumber	ObjectNumber	Location_Center_X	Location_Center_Y	Number_Object_Number
1	1	537.0	36.82	1
1	2	533.886792453	45.3773584906	2
1	3	504.120481928	49.9277108434	3
1	4	606.543859649	55.701754386	4
1	5	23.164556962	61.9113924051	5
1	6	276.829787234	73.5744680851	6
1	7	401.369565217	78.8260869565	7
1	8	292.5	85.5217391304	8
1	9	402.32	92.28	9
1	10	411.070422535	97.2816901408	10
1	11	446.85	96.5375	11
1	12	343.818181818	99.9669421488	12
1	13	436.007092199	107.063829787	13
1	14	470.22556391	111.932330827	14
1	15	376.962085308	118.255924171	15
1	16	418.614285714	121.557142857	16
1	17	343.706521739	120.434782609	17
1	18	321.710280374	123.401869159	18
1	19	458.797979798	123.464646465	19
1	20	230.088235294	125.176470588	20
1	21	648.68115942	125.333333333	21
1	22	438.968152866	130.541401274	22
1	23	387.483870968	131.040322581	23
1	24	306.0	131.5	24
1	25	414.54887218	130.894736842	25
1	26	362.060606061	131.068181818	26
1	27	677.763636364	134.127272727	27
1	28	447.511627907	140.5	28
1	29	403.233333333	140.522222222	29
1	30	245.804878049	143.463414634	30
1	31	374.324324324	142.540540541	31
1	32	420.816091954	142.712643678	32
1	33	339.703703704	147.37037037	33
1	34	391.280821918	147.205479452	34
1	35	409.220430108	149.602150538	35
1	36	435.142857143	150.915966387	36
1	37	491.52	154.8	37
1	38	454.260869565	159.673913043	38
1	39	316.792682927	157.365853659	39
1	40	412.966666667	159.266666667	40
1	41	334.286956522	167.843478261	41
1	42	360.251748252	162.643356643	42
1	43	479.479452055	162.410958904	43
1	44	400.135135135	164.144144144	44
1	45	383.407407407	167.317460317	45
1	46	438.975	164.05	46
1	47	413.747058824	169.458823529	47
1	48	428.53875969	169.782945736	48
1	49	464.31122449	167.647959184	49
1	50	367.540145985	176.291970803	50
1	51	448.701030928	176.721649485	51
1	52	390.305785124	179.454545455	52
1	53	659.5	185.352941176	53
1	54	685.533333333	184.2	54
1	55	420.507204611	186.524495677	55
1	56	440.227848101	187.936708861	56
1	57	389.117647059	189.983193277	57
1	58	401.112107623	192.600896861	58
1	59	466.191964286	191.620535714	59
1	60	360.2265625	198.5	60
1	61	380.195945946	204.533783784	61
1	62	449.209424084	202.047120419	62
1	63	466.443037975	206.556962025	63
1	64	557.74137931	206.262931034	64
1	65	414.045977011	207.586206897	65
1	66	391.90625	212.0	66
1	67	409.680272109	216.204081633	67
1	68	639.633663366	212.00990099	68
1	69	363.363636364	216.090909091	69
1	70	435.886486486	214.762162162	70
1	71	671.6	220.251851852	71
1	72	566.428571429	221.669642857	72
1	73	657.809756098	225.731707317	73
1	74	373.703488372	228.23255814	74
1	75	414.52027027	225.932432432	75
1	76	386.812807882	233.517241379	76
1	77	444.722580645	232.6	77
1	78	640.576	234.784	78
1	79	370.088235294	239.132352941	79
1	80	343.905660377	237.471698113	80
1	81	401.168367347	237.484693878	81
1	82	589.153846154	238.182692308	82
1	83	457.759615385	238.451923077	83
1	84	620.813186813	238.21978022	84
1	85	358.876923077	240.823076923	85
1	86	690.666666667	241.444444444	86
1	87	662.947761194	244.843283582	87
1	88	562.085227273	244.352272727	88
1	89	377.008888889	247.657777778	89
1	90	438.247933884	248.553719008	90
1	91	605.681034483	247.068965517	91
1	92	551.783783784	249.621621622	92
1	93	324.12	250.04	93
1	94	361.675438596	251.771929825	94
1	95	646.492063492	252.777777778	95
1	96	500.325	252.45	96
1	97	615.44047619	253.821428571	97
1	98	341.565217391	257.026086957	98
1	99	425.538461538	259.813186813	99
1	100	372.869863014	260.445205479	100
1	101	604.092592593	259.074074074	101
1	102	410.267379679	259.839572193	102
1	103	328.423423423	261.720720721	103
1	104	667.028169014	260.718309859	104
1	105	339.380952381	264.928571429	105
1	106	388.362318841	259.786231884	106
1	107	478.367346939	263.87755102	107
1	108	362.681818182	265.590909091	108
1	109	526.654867257	264.566371681	109
1	110	635.301075269	264.134408602	110
1	111	277.377358491	266.41509434	111
1	112	399.5625	265.1625	112
1	113	541.141104294	264.625766871	113
1	114	436.308333333	266.433333333	114
1	115	464.427672956	266.761006289	115
1	116	588.469135802	269.907407407	116
1	117	473.391304348	270.847826087	117
1	118	410.534391534	274.984126984	118
1	119	612.317757009	274.738317757	119
1	120	330.751445087	277.87283237	120
1	121	506.188679245	276.679245283	121
1	122	210.286956522	275.92173913	122
1	123	462.545454545	280.103896104	123
1	124	293.567567568	281.243243243	124
1	125	388.835820896	284.268656716	125
1	126	260.741721854	285.357615894	126
1	127	396.761904762	286.619047619	127
1	128	392.581395349	292.302325581	128
1	129	491.468656716	300.746268657	129
1	130	245.508196721	306.393442623	130
1	131	241.737373737	311.262626263	131
1	132	253.452631579	314.452631579	132
1	133	159.373333333	321.0	133
1	134	245.17877095	324.407821229	134
1	135	177.314285714	327.205714286	135
1	136	223.64	329.72	136
1	137	474.909574468	332.276595745	137
1	138	205.134751773	333.624113475	138
1	139	494.765432099	333.641975309	139
1	140	227.5	335.983333333	140
1	141	250.804347826	337.630434783	141
1	142	501.274509804	337.058823529	142
1	143	204.444444444	343.172839506	143
1	144	195.56557377	346.31147541	144
1	145	231.211340206	352.216494845	145
1	146	184.183908046	361.235632184	146
1	147	296.53271028	360.654205607	147
1	148	493.518518519	363.5	148
1	149	305.962732919	365.813664596	149
1	150	268.357575758	368.460606061	150
1	151	285.011764706	368.041176471	151
1	152	455.388888889	367.611111111	152
1	153	135.469879518	373.975903614	153
1	154	307.033333333	373.833333333	154
1	155	199.816326531	374.040816327	155
1	156	522.869047619	373.595238095	156
1	157	164.603773585	381.377358491	157
1	158	279.939189189	381.567567568	158
1	159	384.459183673	380.316326531	159
1	160	512.838926174	384.697986577	160
1	161	182.058823529	384.31092437	161
1	162	660.46	389.73	162
1	163	197.603603604	386.121621622	163
1	164	235.93	389.36	164
1	165	534.6625	386.1375	165
1	166	582.289473684	389.710526316	166
1	167	472.871212121	388.810606061	167
1	168	636.680851064	391.936170213	168
1	169	589.774193548	392.35483871	169
1	170	152.283870968	391.75483871	170
1	171	527.014285714	391.607142857	171
1	172	281.8125	392.5625	172
1	173	412.83625731	393.485380117	173
1	174	180.714285714	394.071428571	174
1	175	456.727941176	392.801470588	175
1	176	193.978021978	395.714285714	176
1	177	363.746887967	394.763485477	177
1	178	432.525606469	395.442048518	178
1	179	667.016393443	394.901639344	179
1	180	497.494172494	398.750582751	180
1	181	165.75	396.796296296	181
1	182	478.615384615	398.435897436	182
1	183	645.562874251	401.05988024	183
1	184	268.115151515	399.066666667	184
1	185	338.206349206	398.968253968	185
1	186	680.850574713	399.563218391	186
1	187	310.062857143	398.822857143	187
1	188	213.199052133	399.592417062	188
1	189	236.594752187	407.413994169	189
1	190	200.62745098	405.156862745	190
1	191	405.413793103	405.603448276	191
1	192	173.2	407.730434783	192
1	193	549.098654709	406.488789238	193
1	194	227.843220339	413.56779661	194
1	195	260.433179724	409.382488479	195
1	196	663.541176471	408.741176471	196
1	197	400.461538462	411.659340659	197
1	198	509.958333333	411.270833333	198
1	199	529.871657754	414.689839572	199
1	200	190.787401575	413.118110236	200
1	201	336.602941176	412.316176471	201
1	202	353.342995169	413.550724638	202
1	203	246.367567568	417.016216216	203
1	204	640.704545455	414.579545455	204
1	205	160.75862069	417.988505747	205
1	206	217.721238938	418.853982301	206
1	207	264.142857143	417.063492063	207
1	208	181.213675214	418.025641026	208
1	209	559.648275862	417.903448276	209
1	210	588.581560284	420.971631206	210
1	211	605.030075188	418.962406015	211
1	212	187.722772277	424.693069307	212
1	213	319.262626263	424.962962963	213
1	214	278.336870027	430.716180371	214
1	215	293.636986301	429.232876712	215
1	216	485.152671756	427.763358779	216
1	217	626.452830189	426.094339623	217
1	218	335.175	432.80625	218
1	219	607.454545455	430.699300699	219
1	220	208.71559633	430.52293578	220
1	221	352.626506024	431.86746988	221
1	222	250.589442815	431.193548387	222
1	223	230.082969432	433.759825328	223
1	224	218.01459854	436.204379562	224
1	225	662.71875	432.51953125	225
1	226	579.719008264	435.570247934	226
1	227	135.285714286	439.5	227
1	228	366.78125	439.85625	228
1	229	558.913461538	441.875	229
1	230	195.12145749	445.412955466	230
1	231	244.01459854	443.255474453	231
1	232	634.842592593	446.37962963	232
1	233	389.612244898	447.540816327	233
1	234	217.412790698	449.127906977	234
1	235	434.622641509	444.41509434	235
1	236	595.455696203	447.924050633	236
1	237	274.117647059	449.151260504	237
1	238	531.723214286	449.392857143	238
1	239	563.035714286	449.267857143	239
1	240	313.565	451.26	240
1	241	620.993902439	449.920731707	241
1	242	187.7	451.92	242
1	243	169.620689655	451.875862069	243
1	244	667.0	452.75	244
1	245	154.701492537	454.552238806	245
1	246	257.720588235	458.102941176	246
1	247	187.470588235	461.294117647	247
1	248	482.166666667	459.956521739	248
1	249	444.90070922	459.939716312	249
1	250	559.566666667	463.355555556	250
1	251	232.303249097	459.288808664	251
1	252	286.966824645	463.90521327	252
1	253	419.48427673	464.188679245	253
1	254	589.203703704	463.472222222	254
1	255	668.97979798	464.141414141	255
1	256	197.992857143	464.542857143	256
1	257	155.570552147	471.018404908	257
1	258	73.8888888889	465.296296296	258
1	259	211.723809524	466.19047619	259
1	260	638.884210526	468.368421053	260
1	261	573.486842105	466.611842105	261
1	262	136.947916667	469.208333333	262
1	263	225.168141593	472.146017699	263
1	264	249.064935065	470.418831169	264
1	265	595.193181818	471.886363636	265
1	266	124.360655738	475.180327869	266
1	267	195.681481481	476.362962963	267
1	268	181.55	478.211111111	268
1	269	600.380434783	480.880434783	269
1	270	235.127659574	481.787234043	270
1	271	656.027777778	482.319444444	271
1	272	290.36875	481.81875	272
1	273	524.5	484.207792208	273
1	274	343.063583815	487.687861272	274
1	275	447.771428571	489.171428571	275
1	276	635.140625	485.78125	276
1	277	580.6	486.723076923	277
1	278	523.6	490.8	278
1	279	315.336283186	491.460176991	279
1	280	176.27027027	493.981981982	280
1	281	399.209424084	495.235602094	281
1	282	598.0591133	495.088669951	282
1	283	214.682170543	496.519379845	283
1	284	196.015075377	498.628140704	284
1	285	283.491666667	496.358333333	285
1	286	148.87254902	497.107843137	286
1	287	300.268421053	498.310526316	287
1	288	246.273809524	500.404761905	288
1	289	525.760479042	497.808383234	289
1	290	171.948717949	506.205128205	290
1	291	263.24852071	503.698224852	291
1	292	182.525423729	505.593220339	292
1	293	43.4268292683	507.426829268	293
1	294	375.303501946	508.73540856	294
1	295	555.714285714	512.396825397	295
1	296	192.80952381	512.912698413	296
1	297	224.784482759	514.706896552	297
1	298	332.674418605	516.674418605	298
1	299	281.0	517.384615385	299
1	300	385.831460674	520.550561798	300
1	301	251.437956204	521.481751825	301
1	302	201.164948454	524.896907216	302
1	303	363.224899598	524.694779116	303
1	304	190.8	529.56	304
1	305	722.156626506	538.289156627	305
1	306	202.760683761	538.47008547	306
1	307	403.795275591	540.716535433	307
1	308	219.901960784	541.970588235	308
1	309	375.952380952	547.75	309
1	310	207.147887324	547.76056338	310
1	311	404.222222222	550.6	311
1	312	264.029850746	551.850746269	312
1	313	338.81294964	551.496402878	313
1	314	421.422839506	553.401234568	314
1	315	346.347222222	554.597222222	315
1	316	249.240506329	555.35443038	316
1	317	342.731958763	564.659793814	317
1	318	246.647727273	565.556818182	318
1	319	262.484848485	568.161616162	319
1	320	188.219512195	570.06097561	320
1	321	298.619402985	572.71641791	321
1	322	528.873134328	570.97761194	322
1	323	376.531914894	573.021276596	323
1	324	379.529411765	578.62745098	324
1	325	406.870967742	583.64516129	325
1	326	403.325581395	590.23255814	326
1	327	347.655172414	596.137931034	327
1	328	342.071428571	599.928571429	328
1	329	368.306818182	602.125	329
1	330	377.136904762	605.827380952	330
1	331	390.246575342	606.397260274	331
1	332	157.579710145	614.014492754	332
1	333	277.936170213	624.106382979	333
1	334	321.291139241	628.873417722	334
1	335	327.255555556	638.633333333	335
1	336	292.473684211	640.605263158	336
1	337	386.402777778	664.625	337
1	338	307.0	672.237113402	338
1	339	297.590909091	703.181818182	339
