# Supplementary material for: Assessment of the kidney and lung as immune barriers and hematopoietic sites in the invasive apple snail Pomacea canaliculata
Source: PeerJ. 2018 Oct 12;6:e5789. doi: 10.7717/peerj.5789 (PMC6187997; doi:10.7717/peerj.5789)
Supplement: Data S1 [file peerj-06-5789-s002.zip › C5/Im27_Nuclei.txt]

ImageNumber	ObjectNumber	Location_Center_X	Location_Center_Y	Number_Object_Number
1	1	448.387755102	75.5714285714	1
1	2	496.317460317	102.563492063	2
1	3	477.672131148	105.524590164	3
1	4	465.691588785	108.785046729	4
1	5	510.684210526	124.447368421	5
1	6	499.194444444	132.25	6
1	7	466.676470588	135.367647059	7
1	8	479.204545455	136.181818182	8
1	9	448.279069767	139.11627907	9
1	10	448.974358974	150.705128205	10
1	11	465.865384615	152.788461538	11
1	12	436.852631579	159.147368421	12
1	13	476.358208955	164.47761194	13
1	14	477.91025641	174.564102564	14
1	15	425.27	173.13	15
1	16	636.839285714	181.071428571	16
1	17	448.129411765	184.011764706	17
1	18	421.214285714	194.828571429	18
1	19	456.534482759	193.068965517	19
1	20	488.9375	194.703125	20
1	21	448.208	201.624	21
1	22	474.026845638	213.651006711	22
1	23	435.901785714	218.223214286	23
1	24	471.318181818	222.181818182	24
1	25	493.78	228.64	25
1	26	471.45631068	236.834951456	26
1	27	425.159663866	241.243697479	27
1	28	500.333333333	255.452380952	28
1	29	484.642105263	263.0	29
1	30	457.866666667	264.685714286	30
1	31	493.272727273	268.125874126	31
1	32	469.779220779	269.681818182	32
1	33	427.134615385	271.634615385	33
1	34	411.506097561	274.353658537	34
1	35	450.153846154	278.169230769	35
1	36	373.757894737	283.021052632	36
1	37	395.666666667	280.921052632	37
1	38	473.197183099	283.14084507	38
1	39	444.791666667	286.052083333	39
1	40	390.298076923	289.990384615	40
1	41	487.745762712	286.711864407	41
1	42	372.230769231	290.861538462	42
1	43	500.647619048	291.876190476	43
1	44	435.186813187	299.005494505	44
1	45	464.933884298	299.975206612	45
1	46	454.814285714	304.342857143	46
1	47	383.490196078	303.333333333	47
1	48	417.95890411	312.691780822	48
1	49	479.63253012	313.114457831	49
1	50	464.322916667	316.375	50
1	51	438.837209302	318.441860465	51
1	52	514.243902439	317.975609756	52
1	53	471.078651685	319.842696629	53
1	54	404.238095238	322.273809524	54
1	55	462.432098765	329.598765432	55
1	56	387.695652174	333.87826087	56
1	57	432.625	335.234375	57
1	58	462.858333333	340.466666667	58
1	59	475.130081301	340.447154472	59
1	60	440.55	343.655555556	60
1	61	415.590909091	346.681818182	61
1	62	487.176470588	351.666666667	62
1	63	476.336842105	357.484210526	63
1	64	500.634146341	361.991869919	64
1	65	439.105263158	359.859649123	65
1	66	511.732394366	361.915492958	66
1	67	421.333333333	365.960199005	67
1	68	460.769230769	365.405594406	68
1	69	458.637254902	373.970588235	69
1	70	379.630769231	374.769230769	70
1	71	396.597122302	373.007194245	71
1	72	425.287128713	376.524752475	72
1	73	486.262711864	375.542372881	73
1	74	497.393258427	375.258426966	74
1	75	475.233082707	378.676691729	75
1	76	438.471698113	382.443396226	76
1	77	450.153846154	387.769230769	77
1	78	348.39047619	388.066666667	78
1	79	357.357142857	390.654761905	79
1	80	489.647058824	392.268907563	80
1	81	408.444444444	389.666666667	81
1	82	380.59375	395.609375	82
1	83	392.184466019	396.786407767	83
1	84	460.385826772	396.204724409	84
1	85	425.283870968	401.167741935	85
1	86	438.733333333	403.333333333	86
1	87	400.75	404.7	87
1	88	476.685950413	403.909090909	88
1	89	466.077464789	406.309859155	89
1	90	416.290076336	409.816793893	90
1	91	440.565	412.17	91
1	92	496.081481481	417.303703704	92
1	93	382.474452555	424.04379562	93
1	94	423.022727273	423.477272727	94
1	95	397.917355372	424.991735537	95
1	96	411.826923077	429.185897436	96
1	97	443.14379085	426.039215686	97
1	98	485.502890173	428.994219653	98
1	99	434.052238806	442.76119403	99
1	100	472.30952381	443.23015873	100
1	101	388.144654088	449.635220126	101
1	102	512.029411765	448.911764706	102
1	103	415.424460432	453.978417266	103
1	104	441.621301775	455.627218935	104
1	105	475.512	457.896	105
1	106	462.488	458.608	106
1	107	375.0	459.966666667	107
1	108	521.822580645	466.870967742	108
1	109	404.813333333	469.966666667	109
1	110	443.263157895	471.778947368	110
1	111	506.034246575	471.52739726	111
1	112	468.328042328	472.492063492	112
1	113	287.755319149	474.095744681	113
1	114	498.164556962	477.392405063	114
1	115	372.991666667	477.975	115
1	116	434.180555556	479.402777778	116
1	117	305.0	481.041025641	117
1	118	453.634615385	485.865384615	118
1	119	321.666666667	486.862745098	119
1	120	491.78	487.7	120
1	121	463.792746114	493.549222798	121
1	122	479.158415842	492.811881188	122
1	123	430.516339869	495.947712418	123
1	124	383.045454545	496.772727273	124
1	125	248.557522124	499.592920354	125
1	126	303.884297521	498.619834711	126
1	127	441.777777778	499.222222222	127
1	128	503.244274809	497.083969466	128
1	129	235.018867925	500.339622642	129
1	130	269.520325203	501.455284553	130
1	131	451.189655172	501.965517241	131
1	132	412.888888889	500.484848485	132
1	133	497.009090909	503.781818182	133
1	134	522.514851485	502.485148515	134
1	135	225.583333333	505.166666667	135
1	136	462.573913043	504.782608696	136
1	137	293.29245283	508.452830189	137
1	138	365.628571429	507.757142857	138
1	139	482.958677686	511.553719008	139
1	140	451.242424242	511.590909091	140
1	141	404.352941176	516.517647059	141
1	142	314.296610169	515.669491525	142
1	143	441.940298507	519.514925373	143
1	144	542.964824121	514.507537688	144
1	145	489.872727273	522.509090909	145
1	146	322.952755906	522.125984252	146
1	147	298.7	522.14375	147
1	148	476.357723577	524.105691057	148
1	149	425.294605809	523.526970954	149
1	150	308.038834951	524.737864078	150
1	151	515.613636364	531.056818182	151
1	152	340.045977011	531.402298851	152
1	153	380.964285714	533.821428571	153
1	154	390.616666667	533.416666667	154
1	155	406.928571429	534.948979592	155
1	156	240.157894737	537.894736842	156
1	157	528.807692308	538.474358974	157
1	158	266.472727273	539.836363636	158
1	159	240.561403509	543.912280702	159
1	160	497.13986014	543.888111888	160
1	161	450.833333333	544.595238095	161
1	162	334.452173913	546.339130435	162
1	163	164.8	548.290909091	163
1	164	377.226890756	549.798319328	164
1	165	313.31	554.405	165
1	166	202.256097561	548.658536585	166
1	167	485.041322314	552.247933884	167
1	168	218.4375	551.625	168
1	169	363.896	551.12	169
1	170	468.049261084	550.995073892	170
1	171	424.588235294	556.605042017	171
1	172	436.808333333	557.316666667	172
1	173	333.481927711	557.963855422	173
1	174	353.562962963	556.6	174
1	175	258.826086957	559.869565217	175
1	176	241.931818182	563.75	176
1	177	272.231481481	563.666666667	177
1	178	414.352112676	565.084507042	178
1	179	304.294117647	567.282352941	179
1	180	364.325842697	569.078651685	180
1	181	506.140350877	567.140350877	181
1	182	388.488888889	570.096296296	182
1	183	315.807228916	572.963855422	183
1	184	403.6	577.035714286	184
1	185	223.957142857	582.214285714	185
1	186	361.67961165	580.883495146	186
1	187	375.87037037	582.25	187
1	188	455.297709924	585.290076336	188
1	189	285.5	583.6875	189
1	190	323.698924731	588.838709677	190
1	191	288.807692308	590.346153846	191
1	192	335.480769231	594.788461538	192
1	193	401.866666667	594.711111111	193
1	194	359.962686567	607.373134328	194
1	195	242.046875	616.765625	195
1	196	345.27184466	615.640776699	196
1	197	258.910714286	619.142857143	197
1	198	622.023255814	626.186046512	198
1	199	322.294117647	636.0	199
1	200	542.711538462	682.711538462	200
