# Supplementary material for: Assessment of the kidney and lung as immune barriers and hematopoietic sites in the invasive apple snail Pomacea canaliculata
Source: PeerJ. 2018 Oct 12;6:e5789. doi: 10.7717/peerj.5789 (PMC6187997; doi:10.7717/peerj.5789)
Supplement: Data S1 [file peerj-06-5789-s002.zip › C5/Im28_Nuclei.txt]

ImageNumber	ObjectNumber	Location_Center_X	Location_Center_Y	Number_Object_Number
1	1	457.725490196	167.176470588	1
1	2	416.369747899	236.87394958	2
1	3	453.695652174	242.445652174	3
1	4	454.322916667	260.791666667	4
1	5	450.965217391	277.843478261	5
1	6	28.8536585366	290.731707317	6
1	7	29.7634408602	305.698924731	7
1	8	177.63	315.93	8
1	9	109.863636364	317.242424242	9
1	10	56.7258064516	325.274193548	10
1	11	157.0	333.184615385	11
1	12	171.352112676	334.992957746	12
1	13	148.278481013	341.35443038	13
1	14	41.0	341.393442623	14
1	15	67.23	342.03	15
1	16	13.7857142857	344.757142857	16
1	17	104.236111111	350.736111111	17
1	18	136.396226415	352.622641509	18
1	19	6.10204081633	352.806122449	19
1	20	176.961832061	354.442748092	20
1	21	69.4363636364	356.418181818	21
1	22	154.322033898	360.152542373	22
1	23	186.427631579	361.473684211	23
1	24	82.5263157895	360.697368421	24
1	25	104.561797753	359.04494382	25
1	26	136.379310345	361.827586207	26
1	27	194.213333333	368.146666667	27
1	28	167.9	369.633333333	28
1	29	526.489361702	367.574468085	29
1	30	156.04494382	369.651685393	30
1	31	71.829787234	371.255319149	31
1	32	139.920792079	378.51980198	32
1	33	214.663636364	376.954545455	33
1	34	487.7125	377.0375	34
1	35	53.8	377.725	35
1	36	113.557692308	380.567307692	36
1	37	540.744525547	378.262773723	37
1	38	646.095238095	378.607142857	38
1	39	176.64957265	384.333333333	39
1	40	205.726457399	383.470852018	40
1	41	240.47826087	384.945652174	41
1	42	691.113043478	385.626086957	42
1	43	60.9019607843	388.215686275	43
1	44	162.179775281	391.06741573	44
1	45	110.121621622	390.797297297	45
1	46	187.368821293	388.19391635	46
1	47	258.979381443	390.587628866	47
1	48	89.6241610738	395.872483221	48
1	49	282.591549296	394.366197183	49
1	50	125.492753623	397.173913043	50
1	51	234.158415842	399.336633663	51
1	52	200.977011494	397.977011494	52
1	53	551.925925926	399.718518519	53
1	54	185.875	402.204545455	54
1	55	286.133333333	401.35	55
1	56	110.056338028	404.704225352	56
1	57	276.59602649	403.331125828	57
1	58	384.935779817	408.972477064	58
1	59	226.427350427	408.179487179	59
1	60	572.049586777	409.380165289	60
1	61	283.926470588	412.176470588	61
1	62	137.414507772	412.544041451	62
1	63	97.4324324324	413.837837838	63
1	64	203.743589744	415.726495726	64
1	65	636.606837607	415.205128205	65
1	66	83.9523809524	416.904761905	66
1	67	596.991071429	418.0625	67
1	68	123.859259259	418.0	68
1	69	194.684210526	420.368421053	69
1	70	143.452513966	424.659217877	70
1	71	539.803418803	421.35042735	71
1	72	308.808988764	421.876404494	72
1	73	183.130434783	422.809782609	73
1	74	221.395209581	422.598802395	74
1	75	443.272727273	420.824675325	75
1	76	620.333333333	424.825136612	76
1	77	198.615384615	424.365384615	77
1	78	259.2	423.964705882	78
1	79	652.113207547	424.669811321	79
1	80	583.355140187	425.953271028	80
1	81	607.682539683	426.349206349	81
1	82	281.742424242	426.549242424	82
1	83	397.52173913	428.677018634	83
1	84	524.702290076	427.465648855	84
1	85	240.532258065	430.661290323	85
1	86	497.282608696	428.195652174	86
1	87	548.14516129	429.677419355	87
1	88	148.158536585	431.670731707	88
1	89	168.296296296	429.957671958	89
1	90	133.180851064	434.553191489	90
1	91	289.305555556	433.819444444	91
1	92	310.201754386	432.605263158	92
1	93	627.990566038	433.349056604	93
1	94	539.38372093	435.255813953	94
1	95	181.971264368	436.17816092	95
1	96	211.790697674	434.302325581	96
1	97	571.89893617	437.707446809	97
1	98	592.179487179	437.846153846	98
1	99	646.63559322	437.228813559	99
1	100	296.234042553	438.468085106	100
1	101	278.238095238	439.642857143	101
1	102	170.237704918	441.647540984	102
1	103	194.142857143	440.142857143	103
1	104	481.957627119	437.686440678	104
1	105	682.205882353	441.794117647	105
1	106	225.68907563	441.470588235	106
1	107	558.271186441	442.440677966	107
1	108	291.142857143	445.605442177	108
1	109	210.133928571	445.080357143	109
1	110	254.814516129	444.112903226	110
1	111	146.589473684	445.021052632	111
1	112	236.385245902	445.663934426	112
1	113	323.248447205	442.472049689	113
1	114	358.181818182	445.927272727	114
1	115	495.594059406	445.742574257	115
1	116	587.766666667	445.275	116
1	117	602.656	445.664	117
1	118	573.628318584	449.292035398	118
1	119	333.659793814	448.463917526	119
1	120	477.188034188	449.58974359	120
1	121	621.571428571	449.39047619	121
1	122	284.046875	452.234375	122
1	123	311.986111111	450.833333333	123
1	124	643.26984127	452.396825397	124
1	125	198.0703125	453.765625	125
1	126	346.804347826	454.326086957	126
1	127	187.203125	455.125	127
1	128	264.365853659	454.25203252	128
1	129	498.242857143	455.2	129
1	130	124.676470588	454.573529412	130
1	131	232.023255814	455.387596899	131
1	132	176.645454545	456.527272727	132
1	133	672.390625	456.3671875	133
1	134	157.193548387	459.440860215	134
1	135	570.942446043	460.115107914	135
1	136	284.622047244	462.834645669	136
1	137	446.427350427	461.444444444	137
1	138	551.64	461.02	138
1	139	662.075268817	459.107526882	139
1	140	599.200956938	461.468899522	140
1	141	643.975308642	462.62962963	141
1	142	514.565656566	462.787878788	142
1	143	686.853080569	464.014218009	143
1	144	528.024691358	466.530864198	144
1	145	169.378947368	467.842105263	145
1	146	199.346774194	467.814516129	146
1	147	582.846715328	469.96350365	147
1	148	499.904761905	469.619047619	148
1	149	600.6	470.682352941	149
1	150	153.118644068	471.271186441	150
1	151	248.509345794	469.785046729	151
1	152	179.657407407	473.888888889	152
1	153	646.289855072	476.239130435	153
1	154	672.223684211	472.421052632	154
1	155	230.774193548	477.258064516	155
1	156	528.393700787	476.992125984	156
1	157	567.328671329	476.692307692	157
1	158	617.87195122	475.182926829	158
1	159	276.331521739	480.994565217	159
1	160	166.209876543	482.407407407	160
1	161	559.906976744	481.744186047	161
1	162	449.630136986	484.410958904	162
1	163	624.361904762	485.380952381	163
1	164	132.602409639	486.337349398	164
1	165	225.014084507	487.521126761	165
1	166	585.901408451	487.957746479	166
1	167	243.862385321	490.798165138	167
1	168	422.020304569	495.208121827	168
1	169	255.47826087	490.572463768	169
1	170	658.712643678	491.67816092	170
1	171	305.575342466	496.452054795	171
1	172	218.009259259	494.972222222	172
1	173	288.408695652	495.8	173
1	174	173.152380952	498.885714286	174
1	175	499.88372093	499.11627907	175
1	176	550.059701493	500.995024876	176
1	177	576.724719101	502.292134831	177
1	178	612.084033613	502.327731092	178
1	179	420.432835821	504.402985075	179
1	180	259.263888889	505.277777778	180
1	181	247.15819209	509.553672316	181
1	182	650.268421053	510.389473684	182
1	183	407.345794393	511.962616822	183
1	184	667.754385965	512.473684211	184
1	185	544.401515152	515.871212121	185
1	186	188.82122905	511.575418994	186
1	187	275.029850746	517.559701493	187
1	188	587.018867925	518.647798742	188
1	189	606.739583333	520.427083333	189
1	190	131.404255319	521.595744681	190
1	191	562.882978723	525.0	191
1	192	578.130434783	524.869565217	192
1	193	638.920634921	526.80952381	193
1	194	224.451612903	532.016129032	194
1	195	552.39	529.55	195
1	196	631.028571429	529.39047619	196
1	197	208.136842105	530.852631579	197
1	198	251.709677419	531.569892473	198
1	199	190.419354839	532.64516129	199
1	200	577.080357143	535.473214286	200
1	201	593.107692308	540.6	201
1	202	214.472222222	542.986111111	202
1	203	258.685714286	543.071428571	203
1	204	559.709359606	546.142857143	204
1	205	577.448979592	547.775510204	205
1	206	473.326086957	551.847826087	206
1	207	272.169312169	555.195767196	207
1	208	523.98	562.88	208
1	209	558.51048951	562.916083916	209
1	210	578.639175258	562.690721649	210
1	211	225.551282051	565.282051282	211
1	212	568.653465347	566.554455446	212
1	213	217.323076923	565.2	213
1	214	534.714285714	569.383458647	214
1	215	500.171717172	569.04040404	215
1	216	652.225806452	589.725806452	216
1	217	655.642857143	594.571428571	217
1	218	533.764044944	600.95505618	218
1	219	646.772277228	627.267326733	219
1	220	621.297520661	629.719008264	220
1	221	566.175	634.2625	221
1	222	583.527027027	655.72972973	222
1	223	463.081632653	667.87755102	223
1	224	555.954022989	682.551724138	224
1	225	407.326086957	703.869565217	225
1	226	376.625	740.5625	226
