# Supplementary material for: Assessment of the kidney and lung as immune barriers and hematopoietic sites in the invasive apple snail Pomacea canaliculata
Source: PeerJ. 2018 Oct 12;6:e5789. doi: 10.7717/peerj.5789 (PMC6187997; doi:10.7717/peerj.5789)
Supplement: Data S1 [file peerj-06-5789-s002.zip › C5/Im29_Nuclei.txt]

ImageNumber	ObjectNumber	Location_Center_X	Location_Center_Y	Number_Object_Number
1	1	521.825	48.9	1
1	2	338.020833333	105.270833333	2
1	3	504.358208955	107.791044776	3
1	4	353.193877551	112.306122449	4
1	5	492.978723404	113.042553191	5
1	6	463.308823529	127.441176471	6
1	7	495.422222222	128.6	7
1	8	398.090909091	136.181818182	8
1	9	480.9875	134.4875	9
1	10	442.476744186	138.73255814	10
1	11	393.658823529	142.905882353	11
1	12	382.674757282	151.262135922	12
1	13	479.359550562	150.943820225	13
1	14	441.76744186	149.941860465	14
1	15	351.679245283	155.320754717	15
1	16	416.523809524	153.851851852	16
1	17	456.759493671	158.481012658	17
1	18	359.859375	162.875	18
1	19	366.479166667	165.604166667	19
1	20	452.486486486	166.986486486	20
1	21	343.608247423	169.515463918	21
1	22	356.373333333	176.026666667	22
1	23	447.524390244	177.963414634	23
1	24	390.339622642	179.273584906	24
1	25	494.303370787	182.573033708	25
1	26	405.5	187.35915493	26
1	27	332.365384615	185.451923077	27
1	28	485.786666667	186.013333333	28
1	29	438.671641791	187.820895522	29
1	30	374.0	187.183673469	30
1	31	345.821917808	190.130136986	31
1	32	424.715686275	193.764705882	32
1	33	493.612244898	195.663265306	33
1	34	366.698412698	194.80952381	34
1	35	325.829268293	198.890243902	35
1	36	454.534883721	198.941860465	36
1	37	463.945736434	203.457364341	37
1	38	478.824561404	204.342105263	38
1	39	377.338028169	205.429577465	39
1	40	414.833333333	206.823529412	40
1	41	432.09009009	207.711711712	41
1	42	325.830769231	210.507692308	42
1	43	362.438271605	213.271604938	43
1	44	382.157894737	215.298245614	44
1	45	484.46031746	215.349206349	45
1	46	406.61627907	221.034883721	46
1	47	444.110344828	221.551724138	47
1	48	458.73015873	222.936507937	48
1	49	396.75	224.541666667	49
1	50	376.028571429	224.971428571	50
1	51	335.410958904	227.678082192	51
1	52	424.583333333	226.766666667	52
1	53	447.369127517	230.993288591	53
1	54	353.264	230.072	54
1	55	475.337837838	231.527027027	55
1	56	318.672131148	234.598360656	56
1	57	410.65648855	239.702290076	57
1	58	346.366336634	243.04950495	58
1	59	384.7	242.73125	59
1	60	440.214285714	243.482142857	60
1	61	489.039215686	246.431372549	61
1	62	502.043715847	250.076502732	62
1	63	331.964912281	246.49122807	63
1	64	368.194736842	246.452631579	64
1	65	466.822916667	248.65625	65
1	66	419.54368932	251.087378641	66
1	67	437.387755102	251.397959184	67
1	68	385.320754717	252.339622642	68
1	69	324.0	254.756097561	69
1	70	494.444444444	255.30952381	70
1	71	393.900900901	255.828828829	71
1	72	437.5	258.934782609	72
1	73	346.929411765	264.176470588	73
1	74	373.273333333	265.62	74
1	75	358.01369863	265.623287671	75
1	76	328.046296296	268.888888889	76
1	77	411.644171779	272.190184049	77
1	78	444.765625	270.03125	78
1	79	766.975	270.675	79
1	80	316.95	272.566666667	80
1	81	471.449541284	271.825688073	81
1	82	426.495495495	273.036036036	82
1	83	376.466257669	276.306748466	83
1	84	439.556962025	276.848101266	84
1	85	387.930555556	281.569444444	85
1	86	335.283783784	283.675675676	86
1	87	447.791666667	284.864583333	87
1	88	409.447761194	286.388059701	88
1	89	355.0	290.076923077	89
1	90	487.817073171	289.902439024	90
1	91	473.472868217	290.76744186	91
1	92	381.731182796	295.134408602	92
1	93	416.739130435	298.079710145	93
1	94	429.771929825	299.005847953	94
1	95	438.988372093	297.372093023	95
1	96	509.625	298.596153846	96
1	97	477.0	298.597014925	97
1	98	488.870967742	301.822580645	98
1	99	347.227848101	301.689873418	99
1	100	407.992957746	307.436619718	100
1	101	426.821428571	309.8	101
1	102	441.673796791	309.657754011	102
1	103	374.542857143	312.585714286	103
1	104	400.143617021	318.957446809	104
1	105	381.879518072	322.710843373	105
1	106	341.753731343	324.649253731	106
1	107	357.99078341	325.930875576	107
1	108	437.336842105	322.426315789	108
1	109	463.675675676	326.081081081	109
1	110	500.8	326.3	110
1	111	414.265486726	327.026548673	111
1	112	402.870588235	330.564705882	112
1	113	431.045454545	330.309090909	113
1	114	481.0	333.235772358	114
1	115	489.271317829	337.666666667	115
1	116	395.123076923	336.569230769	116
1	117	500.752380952	336.438095238	117
1	118	454.882352941	340.952941176	118
1	119	418.23880597	343.242537313	119
1	120	440.950819672	344.606557377	120
1	121	474.107594937	344.512658228	121
1	122	349.862385321	349.174311927	122
1	123	372.774193548	348.666666667	123
1	124	384.709677419	352.693548387	124
1	125	495.111111111	354.468253968	125
1	126	402.151315789	357.572368421	126
1	127	457.695652174	362.68115942	127
1	128	420.259259259	366.172839506	128
1	129	467.081632653	367.653061224	129
1	130	365.484210526	371.873684211	130
1	131	429.138888889	371.75	131
1	132	488.383333333	370.946666667	132
1	133	345.810526316	378.221052632	133
1	134	415.275229358	378.064220183	134
1	135	429.831325301	378.445783133	135
1	136	451.097222222	378.388888889	136
1	137	388.725	387.983333333	137
1	138	427.508333333	387.4	138
1	139	400.68627451	387.598039216	139
1	140	376.042622951	388.157377049	140
1	141	463.696721311	391.524590164	141
1	142	204.808219178	393.520547945	142
1	143	410.675324675	392.363636364	143
1	144	337.78125	400.95625	144
1	145	385.976923077	399.323076923	145
1	146	452.269662921	400.505617978	146
1	147	319.636363636	404.781818182	147
1	148	471.357723577	409.040650407	148
1	149	398.857142857	409.841269841	149
1	150	372.359073359	411.347490347	150
1	151	402.431372549	416.274509804	151
1	152	322.316831683	415.613861386	152
1	153	412.172413793	416.747126437	153
1	154	498.88172043	417.494623656	154
1	155	384.37037037	418.395061728	155
1	156	453.170542636	421.635658915	156
1	157	243.640625	428.015625	157
1	158	396.093220339	423.211864407	158
1	159	437.013043478	423.843478261	159
1	160	464.510948905	427.182481752	160
1	161	476.888059701	427.597014925	161
1	162	417.153846154	427.547008547	162
1	163	496.925	428.533333333	163
1	164	248.754385965	428.877192982	164
1	165	488.153846154	432.125	165
1	166	456.906976744	434.279069767	166
1	167	403.344262295	434.073770492	167
1	168	376.178807947	436.158940397	168
1	169	431.106666667	437.706666667	169
1	170	411.6	440.316666667	170
1	171	392.576923077	442.211538462	171
1	172	370.666666667	442.6875	172
1	173	349.725806452	445.879032258	173
1	174	491.189655172	446.879310345	174
1	175	377.898305085	450.237288136	175
1	176	322.114942529	452.804597701	176
1	177	397.958333333	455.270833333	177
1	178	450.3125	452.895833333	178
1	179	295.30952381	454.511904762	179
1	180	468.810606061	457.371212121	180
1	181	439.398601399	456.384615385	181
1	182	427.904458599	459.350318471	182
1	183	308.049180328	463.590163934	183
1	184	330.564814815	465.222222222	184
1	185	364.456790123	465.487654321	185
1	186	352.628865979	470.927835052	186
1	187	339.798387097	475.443548387	187
1	188	450.849557522	475.159292035	188
1	189	262.793650794	476.873015873	189
1	190	379.331210191	477.133757962	190
1	191	425.168918919	476.790540541	191
1	192	329.07486631	480.860962567	192
1	193	364.107692308	480.876923077	193
1	194	404.401129944	479.548022599	194
1	195	543.752475248	480.712871287	195
1	196	383.09569378	487.114832536	196
1	197	440.795454545	486.522727273	197
1	198	319.827868852	489.614754098	198
1	199	348.577235772	489.569105691	199
1	200	396.315384615	488.961538462	200
1	201	279.449541284	490.972477064	201
1	202	303.447916667	493.25	202
1	203	420.194444444	495.601851852	203
1	204	334.415492958	497.992957746	204
1	205	385.778625954	498.381679389	205
1	206	406.404494382	498.97752809	206
1	207	264.436170213	500.585106383	207
1	208	357.387878788	502.181818182	208
1	209	272.292682927	505.292682927	209
1	210	417.46969697	505.984848485	210
1	211	347.218543046	508.165562914	211
1	212	339.291044776	514.537313433	212
1	213	286.59047619	511.2	213
1	214	316.48630137	513.849315068	214
1	215	398.188235294	512.941176471	215
1	216	440.809917355	513.834710744	216
1	217	384.417910448	516.537313433	217
1	218	427.245901639	517.393442623	218
1	219	379.094339623	520.018867925	219
1	220	348.650793651	521.984126984	220
1	221	321.745098039	523.607843137	221
1	222	410.782894737	527.289473684	222
1	223	261.819148936	523.361702128	223
1	224	296.595092025	524.45398773	224
1	225	279.308411215	528.028037383	225
1	226	380.353658537	529.012195122	226
1	227	398.952380952	527.523809524	227
1	228	429.402985075	528.402985075	228
1	229	393.188679245	532.603773585	229
1	230	268.104477612	534.597014925	230
1	231	359.70212766	534.542553191	231
1	232	255.845070423	535.028169014	232
1	233	325.933884298	538.115702479	233
1	234	350.176470588	537.717647059	234
1	235	368.017857143	544.580357143	235
1	236	393.513888889	546.597222222	236
1	237	308.294478528	547.650306748	237
1	238	276.236220472	550.622047244	238
1	239	333.52688172	548.150537634	239
1	240	343.553719008	548.495867769	240
1	241	258.463576159	550.735099338	241
1	242	297.102189781	548.350364964	242
1	243	360.453608247	551.309278351	243
1	244	387.081395349	552.104651163	244
1	245	273.804347826	558.902173913	245
1	246	290.338461538	560.084615385	246
1	247	338.546666667	560.066666667	247
1	248	407.463414634	561.524390244	248
1	249	242.824175824	564.802197802	249
1	250	376.848739496	563.915966387	250
1	251	306.907894737	565.223684211	251
1	252	390.142857143	565.714285714	252
1	253	317.459119497	569.044025157	253
1	254	331.808917197	568.343949045	254
1	255	284.294117647	572.386554622	255
1	256	300.980952381	574.828571429	256
1	257	251.449275362	574.072463768	257
1	258	236.828025478	578.662420382	258
1	259	265.449438202	581.157303371	259
1	260	350.692307692	582.264957265	260
1	261	326.925373134	582.044776119	261
1	262	287.37007874	588.834645669	262
1	263	250.229166667	589.895833333	263
1	264	261.228915663	594.445783133	264
1	265	351.289473684	594.438596491	265
1	266	327.565789474	594.131578947	266
1	267	379.989690722	591.74742268	267
1	268	238.266666667	595.733333333	268
1	269	230.347826087	597.695652174	269
1	270	304.403508772	595.99122807	270
1	271	274.095652174	596.930434783	271
1	272	312.99009901	598.811881188	272
1	273	326.311320755	605.103773585	273
1	274	435.674603175	609.222222222	274
1	275	341.341463415	617.085365854	275
1	276	452.673469388	613.326530612	276
1	277	299.843478261	618.034782609	277
1	278	376.824	616.056	278
1	279	268.29787234	620.0	279
1	280	331.628865979	619.907216495	280
1	281	239.909090909	626.74025974	281
1	282	324.272	626.288	282
1	283	297.518181818	632.109090909	283
1	284	315.482993197	634.775510204	284
1	285	329.573033708	635.775280899	285
1	286	261.938461538	638.769230769	286
1	287	274.0	639.734375	287
1	288	337.850746269	642.044776119	288
1	289	363.978494624	642.548387097	289
1	290	230.558823529	643.431372549	290
1	291	303.849462366	645.279569892	291
1	292	288.455172414	649.64137931	292
1	293	233.6	649.927272727	293
1	294	275.297709924	653.022900763	294
1	295	336.558282209	651.233128834	295
1	296	254.092436975	656.285714286	296
1	297	298.14893617	670.446808511	297
1	298	337.726190476	675.380952381	298
1	299	278.65	675.3	299
1	300	304.972477064	695.183486239	300
1	301	333.975	710.5375	301
1	302	343.095238095	712.793650794	302
1	303	314.802469136	712.703703704	303
1	304	296.466666667	722.626666667	304
