# Supplementary material for: Assessment of the kidney and lung as immune barriers and hematopoietic sites in the invasive apple snail Pomacea canaliculata
Source: PeerJ. 2018 Oct 12;6:e5789. doi: 10.7717/peerj.5789 (PMC6187997; doi:10.7717/peerj.5789)
Supplement: Data S1 [file peerj-06-5789-s002.zip › C5/Im30_Nuclei.txt]

ImageNumber	ObjectNumber	Location_Center_X	Location_Center_Y	Number_Object_Number
1	1	324.63583815	39.5606936416	1
1	2	309.718562874	43.2874251497	2
1	3	283.324324324	47.7387387387	3
1	4	335.494949495	49.9663299663	4
1	5	243.511627907	51.0930232558	5
1	6	277.775956284	62.4699453552	6
1	7	299.086419753	55.6913580247	7
1	8	357.081339713	57.3253588517	8
1	9	263.0	63.1515151515	9
1	10	123.658823529	67.8176470588	10
1	11	285.985849057	68.8773584906	11
1	12	320.459016393	67.4590163934	12
1	13	362.890410959	67.6712328767	13
1	14	376.577586207	67.1465517241	14
1	15	299.234782609	70.6956521739	15
1	16	373.974193548	75.3870967742	16
1	17	421.262626263	74.0303030303	17
1	18	271.087719298	74.9824561404	18
1	19	336.35	75.4333333333	19
1	20	400.892086331	74.4820143885	20
1	21	359.558333333	76.7833333333	21
1	22	316.796610169	80.0338983051	22
1	23	260.908333333	86.275	23
1	24	704.977777778	84.6	24
1	25	310.457446809	86.5425531915	25
1	26	349.161290323	82.4032258065	26
1	27	102.112359551	85.0449438202	27
1	28	300.513513514	87.1216216216	28
1	29	325.759036145	86.9036144578	29
1	30	411.633093525	89.0071942446	30
1	31	289.350877193	92.5	31
1	32	391.08	90.3	32
1	33	426.907590759	94.9900990099	33
1	34	114.256410256	91.7179487179	34
1	35	246.026595745	93.1968085106	35
1	36	316.355555556	92.2888888889	36
1	37	367.1	93.22	37
1	38	288.208333333	99.0	38
1	39	270.65625	99.2604166667	39
1	40	375.204379562	109.795620438	40
1	41	271.558823529	113.211764706	41
1	42	243.356164384	112.082191781	42
1	43	456.967032967	109.835164835	43
1	44	390.753333333	113.353333333	44
1	45	418.198067633	116.371980676	45
1	46	434.886792453	114.954716981	46
1	47	332.264285714	117.035714286	47
1	48	382.790697674	121.0	48
1	49	471.4	123.3875	49
1	50	410.0	125.683168317	50
1	51	230.335664336	127.237762238	51
1	52	257.927113703	128.772594752	52
1	53	299.129353234	128.07960199	53
1	54	281.2	132.152	54
1	55	379.602941176	130.985294118	55
1	56	411.268292683	138.268292683	56
1	57	449.456666667	133.726666667	57
1	58	421.793103448	135.327586207	58
1	59	107.633587786	135.129770992	59
1	60	276.090909091	136.954545455	60
1	61	392.200956938	141.889952153	61
1	62	139.29787234	140.893617021	62
1	63	286.116666667	143.238888889	63
1	64	226.627737226	144.810218978	64
1	65	140.391304348	145.376811594	65
1	66	423.070175439	145.236842105	66
1	67	434.586206897	144.640394089	67
1	68	235.57312253	153.964426877	68
1	69	284.234939759	156.686746988	69
1	70	408.013289037	151.112956811	70
1	71	448.323193916	150.486692015	71
1	72	461.146341463	151.987804878	72
1	73	334.526066351	156.009478673	73
1	74	215.329268293	157.725609756	74
1	75	427.809338521	157.739299611	75
1	76	388.369565217	155.717391304	76
1	77	409.686567164	159.119402985	77
1	78	450.729411765	161.570588235	78
1	79	261.515151515	160.838383838	79
1	80	305.221311475	162.098360656	80
1	81	290.978461538	170.455384615	81
1	82	415.25477707	166.847133758	82
1	83	307.978723404	168.680851064	83
1	84	117.023622047	172.811023622	84
1	85	322.320610687	173.717557252	85
1	86	431.161290323	169.782258065	86
1	87	243.843137255	168.666666667	87
1	88	238.0	176.927419355	88
1	89	116.071428571	180.619047619	89
1	90	269.164794007	182.041198502	90
1	91	252.567010309	180.690721649	91
1	92	351.148148148	181.851851852	92
1	93	447.204918033	182.844262295	93
1	94	315.498349835	187.514851485	94
1	95	379.428571429	192.328571429	95
1	96	338.196891192	188.580310881	96
1	97	392.435530086	191.796561605	97
1	98	438.738095238	185.166666667	98
1	99	328.84375	189.75	99
1	100	215.527607362	188.042944785	100
1	101	237.162162162	189.846846847	101
1	102	188.965714286	190.937142857	102
1	103	251.407407407	194.416666667	103
1	104	364.0	199.7	104
1	105	296.603773585	192.575471698	105
1	106	269.126760563	199.0657277	106
1	107	305.911392405	198.911392405	107
1	108	181.491525424	198.288135593	108
1	109	347.097222222	204.962962963	109
1	110	374.236607143	203.705357143	110
1	111	327.428571429	205.214285714	111
1	112	262.966666667	206.522222222	112
1	113	337.157894737	205.877192982	113
1	114	240.433566434	206.881118881	114
1	115	275.513888889	211.611111111	115
1	116	415.16064257	211.293172691	116
1	117	523.295081967	213.508196721	117
1	118	219.102803738	212.981308411	118
1	119	388.788571429	215.554285714	119
1	120	249.397058824	216.882352941	120
1	121	257.333333333	216.2	121
1	122	241.211538462	219.519230769	122
1	123	316.973509934	220.649006623	123
1	124	282.503144654	227.911949686	124
1	125	239.522058824	230.316176471	125
1	126	395.04109589	231.324200913	126
1	127	231.588235294	232.058823529	127
1	128	299.524193548	233.040322581	128
1	129	407.614035088	235.771929825	129
1	130	260.458333333	237.3125	130
1	131	204.173913043	239.930434783	131
1	132	327.178947368	241.557894737	132
1	133	198.988095238	244.619047619	133
1	134	232.648	243.968	134
1	135	250.4	243.165217391	135
1	136	420.813829787	243.356382979	136
1	137	434.680555556	244.722222222	137
1	138	276.02617801	243.57591623	138
1	139	351.606060606	247.943722944	139
1	140	112.359223301	248.718446602	140
1	141	290.403361345	251.168067227	141
1	142	260.982378855	252.594713656	142
1	143	245.687763713	255.438818565	143
1	144	304.892857143	258.142857143	144
1	145	275.433333333	259.455555556	145
1	146	604.714285714	258.704081633	146
1	147	330.729411765	260.579411765	147
1	148	360.255813953	264.348837209	148
1	149	610.125	263.178571429	149
1	150	295.493150685	267.219178082	150
1	151	259.643274854	267.713450292	151
1	152	325.677777778	269.155555556	152
1	153	359.018181818	275.863636364	153
1	154	145.639534884	277.651162791	154
1	155	140.08	280.36	155
1	156	287.643939394	278.852272727	156
1	157	570.520618557	282.051546392	157
1	158	353.377358491	286.377358491	158
1	159	342.287769784	301.482014388	159
1	160	351.340909091	303.261363636	160
1	161	127.631578947	314.605263158	161
1	162	28.2954545455	363.636363636	162
1	163	681.645962733	369.0	163
1	164	36.6515151515	432.257575758	164
1	165	109.682926829	485.902439024	165
1	166	559.8	536.846153846	166
1	167	159.661417323	541.267716535	167
1	168	405.584569733	544.121661721	168
1	169	345.251336898	554.165775401	169
1	170	183.733766234	556.266233766	170
1	171	458.076923077	559.019230769	171
1	172	393.468085106	556.522796353	172
1	173	468.144981413	565.691449814	173
1	174	392.600694444	572.489583333	174
1	175	449.417721519	571.759493671	175
1	176	479.608187135	570.192982456	176
1	177	442.516853933	582.074906367	177
1	178	364.707692308	584.061538462	178
1	179	382.680798005	591.172069825	179
1	180	417.659482759	587.575431034	180
1	181	489.165354331	589.070866142	181
1	182	473.265060241	595.536144578	182
1	183	495.006849315	598.184931507	183
1	184	541.0	601.992424242	184
1	185	410.879699248	604.007518797	185
1	186	423.517948718	605.78974359	186
1	187	369.99488491	606.810741688	187
1	188	485.051724138	604.816091954	188
1	189	396.525291829	607.027237354	189
1	190	579.5	608.076923077	190
1	191	561.061452514	610.430167598	191
1	192	600.56043956	614.241758242	192
1	193	474.814393939	615.928030303	193
1	194	537.540106952	619.053475936	194
1	195	523.247058824	622.864705882	195
1	196	397.830188679	621.408805031	196
1	197	380.162790698	626.217054264	197
1	198	567.365671642	628.992537313	198
1	199	548.703517588	624.427135678	199
1	200	394.156626506	629.518072289	200
1	201	409.674418605	630.744186047	201
1	202	473.5	631.888888889	202
1	203	588.905797101	629.231884058	203
1	204	493.909090909	631.63973064	204
1	205	557.793814433	633.288659794	205
1	206	383.5	636.5	206
1	207	512.317241379	637.55862069	207
1	208	622.584415584	638.792207792	208
1	209	364.54954955	642.720720721	209
1	210	547.647619048	646.304761905	210
1	211	562.377862595	647.564885496	211
1	212	476.582329317	643.321285141	212
1	213	256.193277311	647.714285714	213
1	214	598.614107884	647.228215768	214
1	215	462.56741573	645.584269663	215
1	216	536.782608696	647.695652174	216
1	217	517.320930233	651.930232558	217
1	218	491.80620155	652.906976744	218
1	219	406.653465347	654.846534653	219
1	220	584.657608696	651.369565217	220
1	221	607.0	658.926760563	221
1	222	572.708333333	660.847222222	222
1	223	540.945945946	662.864864865	223
1	224	587.467889908	665.550458716	224
1	225	562.328125	666.125	225
1	226	456.064814815	667.592592593	226
1	227	612.536585366	670.829268293	227
1	228	504.689189189	671.635135135	228
1	229	563.671052632	680.0	229
1	230	608.938461538	681.769230769	230
1	231	482.904761905	682.702380952	231
1	232	602.592105263	684.184210526	232
1	233	494.823529412	690.843137255	233
1	234	572.746478873	695.718309859	234
1	235	497.111111111	698.444444444	235
1	236	331.197183099	794.535211268	236
