# Supplementary material for: Assessment of the kidney and lung as immune barriers and hematopoietic sites in the invasive apple snail Pomacea canaliculata
Source: PeerJ. 2018 Oct 12;6:e5789. doi: 10.7717/peerj.5789 (PMC6187997; doi:10.7717/peerj.5789)
Supplement: Data S1 [file peerj-06-5789-s002.zip › C5/Im31_Nuclei.txt]

ImageNumber	ObjectNumber	Location_Center_X	Location_Center_Y	Number_Object_Number
1	1	277.452380952	90.7380952381	1
1	2	199.711111111	130.622222222	2
1	3	289.411764706	143.617647059	3
1	4	282.0	148.033898305	4
1	5	263.37254902	168.176470588	5
1	6	273.188405797	171.057971014	6
1	7	280.3125	184.25	7
1	8	278.379310345	190.896551724	8
1	9	296.336633663	208.900990099	9
1	10	268.464912281	214.280701754	10
1	11	224.041666667	222.833333333	11
1	12	274.695652174	226.579710145	12
1	13	307.844827586	237.465517241	13
1	14	271.071428571	255.8	14
1	15	304.467625899	257.438848921	15
1	16	292.072916667	259.291666667	16
1	17	273.886792453	263.320754717	17
1	18	299.557692308	263.307692308	18
1	19	215.701754386	263.0	19
1	20	319.073529412	268.470588235	20
1	21	301.967741935	272.241935484	21
1	22	325.333333333	274.782051282	22
1	23	442.164179104	281.164179104	23
1	24	579.93258427	293.797752809	24
1	25	298.76146789	297.266055046	25
1	26	328.755555556	298.303703704	26
1	27	302.176470588	309.558823529	27
1	28	341.659574468	313.021276596	28
1	29	361.68115942	321.217391304	29
1	30	294.022988506	322.114942529	30
1	31	338.833333333	330.321428571	31
1	32	330.227848101	334.227848101	32
1	33	362.385964912	337.403508772	33
1	34	385.288	339.448	34
1	35	322.106666667	343.6	35
1	36	331.075	353.841666667	36
1	37	373.12745098	361.352941176	37
1	38	496.455882353	364.735294118	38
1	39	410.465517241	367.5	39
1	40	502.405063291	368.291139241	40
1	41	389.867256637	366.982300885	41
1	42	358.113636364	376.613636364	42
1	43	382.496815287	378.910828025	43
1	44	339.911242604	379.136094675	44
1	45	333.925925926	384.259259259	45
1	46	585.728813559	391.0	46
1	47	580.951219512	394.975609756	47
1	48	179.0	399.62	48
1	49	394.873684211	399.631578947	49
1	50	693.422680412	401.948453608	50
1	51	346.171875	403.90625	51
1	52	434.654320988	405.456790123	52
1	53	464.373333333	406.546666667	53
1	54	396.549019608	411.931372549	54
1	55	690.785714286	411.095238095	55
1	56	362.700729927	424.0	56
1	57	343.563636364	422.245454545	57
1	58	455.222222222	428.520833333	58
1	59	471.13253012	432.819277108	59
1	60	485.242424242	438.53030303	60
1	61	402.28342246	442.593582888	61
1	62	378.924528302	441.79245283	62
1	63	411.305084746	441.101694915	63
1	64	428.771428571	441.5	64
1	65	455.596491228	442.49122807	65
1	66	502.784482759	446.422413793	66
1	67	364.676056338	448.070422535	67
1	68	637.480769231	451.538461538	68
1	69	433.546218487	457.781512605	69
1	70	474.784615385	456.084615385	70
1	71	509.671875	460.90625	71
1	72	444.083333333	465.314814815	72
1	73	368.856115108	476.71942446	73
1	74	386.0625	473.821428571	74
1	75	515.126436782	477.603448276	75
1	76	419.793103448	480.988505747	76
1	77	398.253521127	482.361502347	77
1	78	504.045977011	480.563218391	78
1	79	475.0625	480.765625	79
1	80	490.783505155	480.845360825	80
1	81	442.691176471	484.375	81
1	82	460.792792793	488.675675676	82
1	83	423.792857143	493.007142857	83
1	84	404.970873786	497.048543689	84
1	85	486.089285714	497.160714286	85
1	86	451.684210526	505.434210526	86
1	87	502.656	503.896	87
1	88	523.238709677	505.980645161	88
1	89	531.408450704	510.535211268	89
1	90	409.434482759	512.386206897	90
1	91	446.056179775	511.898876404	91
1	92	492.184615385	512.8	92
1	93	454.942028986	515.68115942	93
1	94	475.028037383	516.38317757	94
1	95	465.290909091	518.054545455	95
1	96	527.463157895	520.694736842	96
1	97	512.096491228	525.043859649	97
1	98	541.358208955	525.298507463	98
1	99	501.585798817	526.579881657	99
1	100	521.46031746	526.904761905	100
1	101	240.821705426	526.658914729	101
1	102	439.388888889	534.513888889	102
1	103	480.209090909	535.045454545	103
1	104	499.528571429	538.357142857	104
1	105	506.986111111	542.0	105
1	106	424.044117647	542.970588235	106
1	107	529.41025641	542.320512821	107
1	108	463.231343284	542.873134328	108
1	109	448.141414141	546.525252525	109
1	110	468.931818182	548.556818182	110
1	111	428.581560284	552.234042553	111
1	112	539.780645161	553.012903226	112
1	113	435.7	560.0	113
1	114	461.10625	560.29375	114
1	115	524.572289157	562.487951807	115
1	116	419.203703704	564.305555556	116
1	117	508.285714286	566.131868132	117
1	118	546.409090909	566.348484848	118
1	119	563.028037383	577.76635514	119
1	120	479.52173913	583.904347826	120
1	121	501.95959596	582.656565657	121
1	122	422.76119403	583.731343284	122
1	123	437.615384615	592.346153846	123
1	124	517.070866142	592.881889764	124
1	125	453.080357143	602.214285714	125
1	126	510.146666667	617.626666667	126
1	127	499.230088496	621.530973451	127
1	128	441.368421053	624.488721805	128
1	129	457.852459016	627.180327869	129
1	130	500.12	643.5	130
1	131	286.610169492	656.813559322	131
1	132	462.670103093	661.412371134	132
1	133	291.41509434	663.094339623	133
1	134	531.761904762	672.533333333	134
1	135	510.522222222	684.677777778	135
1	136	524.423076923	701.480769231	136
1	137	396.934579439	705.392523364	137
1	138	258.519230769	711.576923077	138
1	139	414.901234568	719.604938272	139
1	140	405.465116279	731.215116279	140
1	141	373.641025641	768.782051282	141
