# Supplementary material for: Assessment of the kidney and lung as immune barriers and hematopoietic sites in the invasive apple snail Pomacea canaliculata
Source: PeerJ. 2018 Oct 12;6:e5789. doi: 10.7717/peerj.5789 (PMC6187997; doi:10.7717/peerj.5789)
Supplement: Data S1 [file peerj-06-5789-s002.zip › C5/Im32_Nuclei.txt]

ImageNumber	ObjectNumber	Location_Center_X	Location_Center_Y	Number_Object_Number
1	1	376.435897436	82.3333333333	1
1	2	357.025	90.875	2
1	3	363.431578947	103.978947368	3
1	4	295.659090909	105.454545455	4
1	5	391.506329114	112.202531646	5
1	6	291.5	122.0	6
1	7	375.53125	122.546875	7
1	8	394.836734694	126.653061224	8
1	9	427.574468085	126.446808511	9
1	10	334.974025974	128.649350649	10
1	11	407.109090909	129.909090909	11
1	12	295.617021277	135.191489362	12
1	13	383.122807018	135.368421053	13
1	14	346.603773585	141.245283019	14
1	15	330.493150685	141.664383562	15
1	16	358.656716418	148.76119403	16
1	17	372.695121951	150.634146341	17
1	18	325.679487179	159.320512821	18
1	19	358.69047619	158.738095238	19
1	20	366.240506329	163.481012658	20
1	21	380.649122807	164.912280702	21
1	22	394.27173913	166.467391304	22
1	23	323.849206349	173.603174603	23
1	24	347.147058824	173.066176471	24
1	25	381.175	175.575	25
1	26	309.197368421	182.539473684	26
1	27	327.3	182.825	27
1	28	292.0	183.255813953	28
1	29	378.953488372	184.226744186	29
1	30	417.192307692	186.102564103	30
1	31	441.461538462	186.6	31
1	32	337.949152542	201.0	32
1	33	414.528735632	201.091954023	33
1	34	327.601503759	207.616541353	34
1	35	285.294117647	207.411764706	35
1	36	381.267716535	207.952755906	36
1	37	353.604166667	211.333333333	37
1	38	390.72972973	212.689189189	38
1	39	442.890243902	214.573170732	39
1	40	406.129032258	217.080645161	40
1	41	362.204545455	222.022727273	41
1	42	342.941176471	223.450980392	42
1	43	328.256410256	227.085470085	43
1	44	316.91509434	232.283018868	44
1	45	294.986486486	237.22972973	45
1	46	345.666666667	237.435897436	46
1	47	325.846153846	237.788461538	47
1	48	388.386666667	238.813333333	48
1	49	373.556	246.028	49
1	50	418.058139535	241.209302326	50
1	51	450.815384615	242.430769231	51
1	52	395.54368932	248.339805825	52
1	53	414.0	249.031578947	53
1	54	349.631578947	251.649122807	54
1	55	295.7	255.375	55
1	56	426.188118812	253.277227723	56
1	57	440.391304348	256.898550725	57
1	58	408.743589744	258.452991453	58
1	59	392.527027027	256.797297297	59
1	60	336.915492958	258.521126761	60
1	61	451.744	262.096	61
1	62	378.802631579	262.118421053	62
1	63	193.292682927	263.353658537	63
1	64	425.857142857	263.584415584	64
1	65	327.8	262.885714286	65
1	66	388.787878788	266.878787879	66
1	67	442.5	267.35	67
1	68	363.87804878	270.146341463	68
1	69	351.792	274.432	69
1	70	411.708920188	273.896713615	70
1	71	431.209302326	275.069767442	71
1	72	312.17	278.26	72
1	73	331.698113208	281.836477987	73
1	74	420.141414141	282.676767677	74
1	75	359.161290323	283.348387097	75
1	76	380.818181818	281.566433566	76
1	77	417.094339623	292.764150943	77
1	78	450.696202532	292.924050633	78
1	79	406.433070866	293.283464567	79
1	80	339.015789474	295.594736842	80
1	81	439.298969072	295.948453608	81
1	82	371.483870968	298.688172043	82
1	83	375.278688525	306.737704918	83
1	84	357.071428571	305.614285714	84
1	85	453.897435897	306.628205128	85
1	86	298.754098361	311.516393443	86
1	87	326.655172414	316.091954023	87
1	88	448.301587302	316.920634921	88
1	89	372.125	316.758333333	89
1	90	380.825242718	319.330097087	90
1	91	458.136986301	320.301369863	91
1	92	438.92	319.15	92
1	93	346.410958904	323.184931507	93
1	94	357.93495935	321.959349593	94
1	95	411.340425532	323.585106383	95
1	96	427.558823529	323.779411765	96
1	97	294.103448276	324.482758621	97
1	98	396.783783784	325.5	98
1	99	370.013605442	327.741496599	99
1	100	385.625	328.125	100
1	101	354.3125	335.34375	101
1	102	323.337209302	338.191860465	102
1	103	423.846846847	337.108108108	103
1	104	384.430894309	341.113821138	104
1	105	308.084210526	345.094736842	105
1	106	291.542635659	344.046511628	106
1	107	319.77	347.52	107
1	108	454.78125	346.28125	108
1	109	427.876404494	351.269662921	109
1	110	411.832116788	351.525547445	110
1	111	298.684563758	355.308724832	111
1	112	443.355263158	350.743421053	112
1	113	390.8984375	356.421875	113
1	114	349.732673267	358.257425743	114
1	115	334.112033195	359.178423237	115
1	116	450.681415929	362.849557522	116
1	117	308.142857143	363.767857143	117
1	118	400.063829787	365.85106383	118
1	119	359.08	367.22	119
1	120	435.981981982	372.045045045	120
1	121	306.103004292	377.107296137	121
1	122	410.365217391	371.956521739	122
1	123	318.168421053	373.473684211	123
1	124	389.32173913	372.773913043	124
1	125	346.381355932	374.415254237	125
1	126	370.25	377.05	126
1	127	421.701986755	374.450331126	127
1	128	451.174603175	374.523809524	128
1	129	335.66	380.35	129
1	130	409.635416667	380.739583333	130
1	131	290.411764706	380.658823529	131
1	132	392.96969697	383.070707071	132
1	133	418.775862069	386.379310345	133
1	134	361.026666667	391.0	134
1	135	384.101123596	392.595505618	135
1	136	343.0	394.777777778	136
1	137	330.41	395.22	137
1	138	426.535211268	395.352112676	138
1	139	312.515625	394.651041667	139
1	140	373.732824427	396.20610687	140
1	141	290.764150943	397.094339623	141
1	142	397.416666667	400.052083333	142
1	143	419.254716981	404.566037736	143
1	144	296.811320755	405.509433962	144
1	145	333.293577982	406.513761468	145
1	146	355.739583333	406.375	146
1	147	391.018691589	408.093457944	147
1	148	379.338983051	407.423728814	148
1	149	361.875	414.276785714	149
1	150	425.384615385	413.427350427	150
1	151	332.666666667	416.157894737	151
1	152	384.913043478	416.144927536	152
1	153	342.491071429	417.473214286	153
1	154	417.5	424.483146067	154
1	155	400.5	420.652542373	155
1	156	365.505263158	423.926315789	156
1	157	376.217054264	425.418604651	157
1	158	297.767123288	426.123287671	158
1	159	310.775510204	427.081632653	159
1	160	358.512195122	430.93495935	160
1	161	404.934210526	428.763157895	161
1	162	441.959459459	429.783783784	162
1	163	340.155688623	433.275449102	163
1	164	396.037313433	437.02238806	164
1	165	300.22	437.48	165
1	166	350.239316239	441.444444444	166
1	167	436.515873016	442.571428571	167
1	168	324.608247423	444.175257732	168
1	169	313.968	445.072	169
1	170	305.152542373	448.254237288	170
1	171	387.155797101	448.793478261	171
1	172	374.769736842	446.072368421	172
1	173	407.810126582	448.164556962	173
1	174	359.721649485	450.958762887	174
1	175	330.036697248	454.825688073	175
1	176	447.216216216	455.765765766	176
1	177	371.343137255	458.529411765	177
1	178	438.864583333	463.208333333	178
1	179	417.155963303	463.798165138	179
1	180	397.291666667	466.933333333	180
1	181	365.680327869	468.139344262	181
1	182	377.5	468.901162791	182
1	183	410.952380952	469.063492063	183
1	184	318.653846154	471.538461538	184
1	185	336.219512195	473.788617886	185
1	186	418.616666667	473.216666667	186
1	187	348.791044776	480.492537313	187
1	188	324.605263158	480.802631579	188
1	189	451.497716895	481.940639269	189
1	190	418.671232877	487.442922374	190
1	191	401.333333333	485.304093567	191
1	192	327.675324675	488.584415584	192
1	193	383.855855856	488.108108108	193
1	194	343.367521368	488.102564103	194
1	195	369.637254902	495.490196078	195
1	196	459.354166667	496.364583333	196
1	197	403.908163265	501.602040816	197
1	198	454.923076923	506.25	198
1	199	444.052238806	505.791044776	199
1	200	380.712962963	506.287037037	200
1	201	391.787878788	507.121212121	201
1	202	430.139393939	511.878787879	202
1	203	359.711864407	513.576271186	203
1	204	350.714285714	512.655462185	204
1	205	418.853448276	516.879310345	205
1	206	351.024193548	525.887096774	206
1	207	404.904109589	525.54109589	207
1	208	448.530120482	529.265060241	208
1	209	368.008196721	536.37704918	209
1	210	400.097902098	535.594405594	210
1	211	432.074074074	536.018518519	211
1	212	460.162790698	536.860465116	212
1	213	450.482993197	539.054421769	213
1	214	285.987341772	541.936708861	214
1	215	295.887640449	542.438202247	215
1	216	276.865671642	544.492537313	216
1	217	463.405405405	546.891891892	217
1	218	424.897959184	547.714285714	218
1	219	418.50617284	555.839506173	219
1	220	434.787234043	553.574468085	220
1	221	375.197080292	561.656934307	221
1	222	386.858490566	561.594339623	222
1	223	449.944444444	566.208333333	223
1	224	364.176470588	569.784313725	224
1	225	381.626984127	572.920634921	225
1	226	417.23255814	573.453488372	226
1	227	431.539473684	579.171052632	227
1	228	372.916666667	581.814814815	228
1	229	437.096774194	584.258064516	229
1	230	459.658333333	587.866666667	230
1	231	396.952879581	593.0	231
1	232	416.439393939	597.03030303	232
1	233	445.985915493	600.718309859	233
1	234	453.992957746	606.866197183	234
1	235	383.826086957	608.108695652	235
1	236	392.808510638	611.042553191	236
1	237	459.0	614.188888889	237
1	238	426.036585366	621.597560976	238
1	239	450.827160494	620.728395062	239
1	240	406.746031746	627.444444444	240
1	241	436.67816092	629.379310345	241
1	242	465.173469388	633.724489796	242
1	243	450.591549296	642.788732394	243
1	244	399.711111111	646.911111111	244
1	245	413.483333333	647.8	245
1	246	428.206896552	649.948275862	246
1	247	468.867924528	651.754716981	247
1	248	444.357142857	653.595238095	248
1	249	447.105263158	666.578947368	249
1	250	407.87654321	670.802469136	250
1	251	418.431818182	670.431818182	251
1	252	460.253521127	673.183098592	252
1	253	431.672727273	676.036363636	253
1	254	403.403508772	680.824561404	254
1	255	460.130434783	683.304347826	255
1	256	435.288888889	686.644444444	256
1	257	406.105882353	690.176470588	257
1	258	423.534482759	694.637931034	258
1	259	410.093023256	701.186046512	259
1	260	479.361111111	718.347222222	260
1	261	489.787234043	737.574468085	261
1	262	461.846153846	735.58974359	262
1	263	490.807017544	746.175438596	263
1	264	449.649122807	753.473684211	264
