# Supplementary material for: Assessment of the kidney and lung as immune barriers and hematopoietic sites in the invasive apple snail Pomacea canaliculata
Source: PeerJ. 2018 Oct 12;6:e5789. doi: 10.7717/peerj.5789 (PMC6187997; doi:10.7717/peerj.5789)
Supplement: Data S1 [file peerj-06-5789-s002.zip › C6/Im01_Nuclei.txt]

ImageNumber	ObjectNumber	Location_Center_X	Location_Center_Y	Number_Object_Number
1	1	334.19047619	13.4920634921	1
1	2	315.871794872	22.8717948718	2
1	3	296.836065574	31.2786885246	3
1	4	336.49375	30.25	4
1	5	318.311377246	31.8323353293	5
1	6	334.048309179	41.922705314	6
1	7	418.97826087	41.6956521739	7
1	8	319.841666667	42.8166666667	8
1	9	276.025641026	48.9871794872	9
1	10	289.972972973	60.8918918919	10
1	11	282.757142857	69.1142857143	11
1	12	330.201257862	72.3144654088	12
1	13	321.549180328	87.3606557377	13
1	14	276.262295082	88.0819672131	14
1	15	290.684210526	94.3157894737	15
1	16	138.881355932	92.7627118644	16
1	17	311.744680851	94.9521276596	17
1	18	326.882352941	95.9058823529	18
1	19	263.666666667	100.842592593	19
1	20	295.832402235	105.474860335	20
1	21	268.398058252	114.757281553	21
1	22	170.935483871	117.516129032	22
1	23	294.926229508	120.06557377	23
1	24	255.196969697	124.484848485	24
1	25	560.803571429	124.196428571	25
1	26	201.083333333	128.481481481	26
1	27	212.891089109	139.613861386	27
1	28	543.793814433	141.701030928	28
1	29	469.195402299	150.689655172	29
1	30	133.087378641	155.029126214	30
1	31	766.113636364	155.954545455	31
1	32	202.406015038	158.233082707	32
1	33	143.454545455	165.431818182	33
1	34	439.585365854	166.87804878	34
1	35	727.376623377	167.0	35
1	36	660.621621622	169.959459459	36
1	37	780.083333333	173.263888889	37
1	38	160.647482014	177.877697842	38
1	39	202.883495146	177.388349515	39
1	40	616.968	179.296	40
1	41	732.797468354	180.506329114	41
1	42	768.440677966	186.627118644	42
1	43	788.886597938	188.453608247	43
1	44	778.177419355	189.822580645	44
1	45	54.69	189.41	45
1	46	166.666666667	189.8	46
1	47	528.407407407	190.203703704	47
1	48	490.36036036	193.801801802	48
1	49	499.924528302	195.764150943	49
1	50	153.614173228	198.795275591	50
1	51	454.0	198.74	51
1	52	546.289719626	203.355140187	52
1	53	462.408284024	208.656804734	53
1	54	519.653061224	217.510204082	54
1	55	431.706521739	217.820652174	55
1	56	129.096296296	220.925925926	56
1	57	524.19266055	221.348623853	57
1	58	783.123076923	223.430769231	58
1	59	172.657142857	223.228571429	59
1	60	410.918918919	224.837837838	60
1	61	339.59375	227.875	61
1	62	395.706896552	229.801724138	62
1	63	298.551181102	233.669291339	63
1	64	352.458015267	232.366412214	64
1	65	193.442857143	242.307142857	65
1	66	78.9726027397	247.712328767	66
1	67	405.886666667	249.633333333	67
1	68	544.736842105	254.043859649	68
1	69	657.225225225	255.153153153	69
1	70	209.495726496	260.264957265	70
1	71	338.445378151	264.512605042	71
1	72	633.396551724	266.672413793	72
1	73	330.609195402	270.91954023	73
1	74	81.0113636364	272.198863636	74
1	75	635.772727273	271.931818182	75
1	76	707.528089888	272.280898876	76
1	77	751.389312977	272.648854962	77
1	78	312.414285714	279.514285714	78
1	79	509.587096774	280.916129032	79
1	80	721.060606061	284.252525253	80
1	81	189.945205479	286.534246575	81
1	82	538.391608392	288.286713287	82
1	83	46.0	288.717948718	83
1	84	744.193877551	289.734693878	84
1	85	68.9705882353	295.323529412	85
1	86	256.375722543	300.075144509	86
1	87	685.632768362	299.966101695	87
1	88	290.18	298.14	88
1	89	696.383928571	297.767857143	89
1	90	81.6870748299	300.761904762	90
1	91	301.660194175	304.0	91
1	92	704.073170732	302.609756098	92
1	93	453.542510121	299.311740891	93
1	94	95.4112903226	308.677419355	94
1	95	745.102040816	306.479591837	95
1	96	196.196581197	311.987179487	96
1	97	151.007692308	313.223076923	97
1	98	667.075471698	311.783018868	98
1	99	158.603174603	314.285714286	99
1	100	673.934782609	316.934782609	100
1	101	318.258333333	317.720833333	101
1	102	38.9345794393	316.990654206	102
1	103	587.242105263	317.189473684	103
1	104	20.3202416918	320.948640483	104
1	105	230.506437768	317.347639485	105
1	106	220.609375	319.328125	106
1	107	713.833333333	319.633333333	107
1	108	744.11627907	320.674418605	108
1	109	687.041666667	323.760416667	109
1	110	705.020408163	323.816326531	110
1	111	735.734693878	323.224489796	111
1	112	722.220735786	327.555183946	112
1	113	257.578947368	327.114035088	113
1	114	472.856115108	331.287769784	114
1	115	27.5869565217	331.0	115
1	116	744.5	332.5	116
1	117	20.3076923077	334.107692308	117
1	118	430.375838926	333.288590604	118
1	119	2.9387755102	337.653061224	119
1	120	471.009803922	340.411764706	120
1	121	162.25	340.475	121
1	122	177.372093023	338.213953488	122
1	123	762.507042254	342.718309859	123
1	124	170.238095238	344.023809524	124
1	125	702.338461538	345.846153846	125
1	126	314.444444444	347.12037037	126
1	127	741.617886179	347.463414634	127
1	128	724.25	349.02173913	128
1	129	763.707692308	349.8	129
1	130	8.77192982456	357.868421053	130
1	131	310.629032258	354.717741935	131
1	132	754.939393939	360.333333333	132
1	133	263.75	360.046511628	133
1	134	710.204545455	357.147727273	134
1	135	763.626262626	360.333333333	135
1	136	418.486363636	360.286363636	136
1	137	745.930232558	363.279069767	137
1	138	395.081967213	363.131147541	138
1	139	777.893939394	362.590909091	139
1	140	436.735849057	369.023584906	140
1	141	705.105882353	371.235294118	141
1	142	246.392156863	373.437908497	142
1	143	262.028708134	373.105263158	143
1	144	723.436363636	373.327272727	144
1	145	57.8670886076	376.556962025	145
1	146	306.680981595	376.325153374	146
1	147	253.615384615	381.057692308	147
1	148	313.010309278	381.628865979	148
1	149	437.970149254	382.189054726	149
1	150	756.397590361	382.590361446	150
1	151	214.465753425	382.98630137	151
1	152	347.025641026	385.391025641	152
1	153	408.632286996	386.744394619	153
1	154	709.507936508	384.19047619	154
1	155	326.470108696	383.230978261	155
1	156	734.40969163	384.008810573	156
1	157	322.926829268	393.170731707	157
1	158	186.759259259	389.981481481	158
1	159	289.419230769	389.207692308	159
1	160	424.048192771	391.855421687	160
1	161	714.316666667	393.941666667	161
1	162	744.830508475	394.118644068	162
1	163	125.461538462	393.269230769	163
1	164	301.533898305	397.13559322	164
1	165	396.094594595	394.054054054	165
1	166	725.896551724	394.844827586	166
1	167	355.6015625	396.578125	167
1	168	696.417721519	395.620253165	168
1	169	166.069767442	397.88372093	169
1	170	127.261904762	399.880952381	170
1	171	693.609375	401.5	171
1	172	307.509615385	401.384615385	172
1	173	379.597938144	399.340206186	173
1	174	394.087662338	405.814935065	174
1	175	429.956521739	410.923913043	175
1	176	185.051282051	405.41025641	176
1	177	365.160427807	403.64171123	177
1	178	76.8729281768	404.281767956	178
1	179	237.72815534	408.087378641	179
1	180	433.24742268	406.453608247	180
1	181	273.674311927	410.211009174	181
1	182	345.489051095	411.832116788	182
1	183	722.273684211	411.315789474	183
1	184	291.650793651	413.73015873	184
1	185	706.620155039	417.100775194	185
1	186	737.634782609	419.426086957	186
1	187	369.153846154	420.282051282	187
1	188	320.819742489	423.806866953	188
1	189	364.895348837	424.593023256	189
1	190	700.105691057	425.918699187	190
1	191	394.754666667	429.914666667	191
1	192	269.987179487	430.012820513	192
1	193	415.515837104	430.552036199	193
1	194	558.127906977	427.635658915	194
1	195	254.25748503	437.371257485	195
1	196	290.953586498	436.156118143	196
1	197	542.753246753	431.727272727	197
1	198	700.395348837	433.279069767	198
1	199	42.5948275862	434.155172414	199
1	200	536.955223881	433.701492537	200
1	201	736.201793722	436.443946188	201
1	202	403.0	436.756302521	202
1	203	557.088235294	438.852941176	203
1	204	742.726415094	443.641509434	204
1	205	73.4269662921	444.719101124	205
1	206	377.349036403	446.149892934	206
1	207	518.367088608	445.886075949	207
1	208	293.639344262	446.696721311	208
1	209	286.215469613	449.806629834	209
1	210	698.170731707	448.646341463	210
1	211	341.896551724	450.316091954	211
1	212	418.717948718	451.799145299	212
1	213	735.391304348	450.782608696	213
1	214	248.598802395	453.218562874	214
1	215	270.954081633	451.37755102	215
1	216	309.193333333	455.38	216
1	217	722.461538462	454.41025641	217
1	218	358.605633803	458.084507042	218
1	219	325.006369427	457.627388535	219
1	220	688.834146341	463.814634146	220
1	221	398.60989011	463.868131868	221
1	222	211.986486486	466.324324324	222
1	223	340.1	467.3	223
1	224	380.967948718	465.916666667	224
1	225	558.485436893	466.490291262	225
1	226	531.143518519	469.583333333	226
1	227	373.606557377	472.762295082	227
1	228	304.879464286	474.977678571	228
1	229	392.220338983	477.762711864	229
1	230	215.643835616	479.753424658	230
1	231	583.261904762	478.089285714	231
1	232	160.268292683	481.869918699	232
1	233	362.593886463	483.532751092	233
1	234	11.7777777778	484.907407407	234
1	235	397.219512195	490.451219512	235
1	236	526.362318841	492.1352657	236
1	237	406.753926702	486.486910995	237
1	238	741.265306122	487.326530612	238
1	239	3.14925373134	492.0	239
1	240	382.570281124	487.927710843	240
1	241	416.623853211	495.825688073	241
1	242	571.430463576	492.801324503	242
1	243	686.318181818	495.363636364	243
1	244	515.925531915	493.696808511	244
1	245	347.455621302	495.893491124	245
1	246	213.389473684	501.347368421	246
1	247	387.811881188	503.608910891	247
1	248	586.786516854	502.224719101	248
1	249	210.419847328	508.27480916	249
1	250	319.36407767	508.097087379	250
1	251	296.0	509.889952153	251
1	252	173.8	513.08	252
1	253	496.157360406	510.847715736	253
1	254	184.993150685	518.191780822	254
1	255	469.809090909	518.109090909	255
1	256	248.561797753	520.011235955	256
1	257	573.976744186	522.131782946	257
1	258	593.602564103	523.97008547	258
1	259	295.129310345	524.715517241	259
1	260	310.685714286	523.846428571	260
1	261	791.0	523.02	261
1	262	256.411764706	527.25210084	262
1	263	583.858695652	529.847826087	263
1	264	594.363636364	534.727272727	264
1	265	701.504	534.52	265
1	266	619.848341232	536.383886256	266
1	267	287.411764706	536.016806723	267
1	268	241.674311927	539.371559633	268
1	269	463.208121827	540.629441624	269
1	270	429.134328358	541.995024876	270
1	271	503.597560976	542.573170732	271
1	272	790.748091603	539.595419847	272
1	273	442.939759036	545.451807229	273
1	274	685.0859375	542.515625	274
1	275	329.325	545.35	275
1	276	453.30952381	549.726190476	276
1	277	448.142857143	555.020408163	277
1	278	276.050583658	554.26459144	278
1	279	531.7	553.484615385	279
1	280	405.8	555.5	280
1	281	506.923076923	554.416666667	281
1	282	525.787234043	555.723404255	282
1	283	615.869565217	557.630434783	283
1	284	430.440366972	558.629969419	284
1	285	691.330769231	559.9	285
1	286	164.124223602	566.304347826	286
1	287	435.176470588	569.147058824	287
1	288	443.682539683	570.328042328	288
1	289	192.928571429	569.0	289
1	290	457.923664122	571.290076336	290
1	291	453.008695652	575.530434783	291
1	292	246.139072848	572.715231788	292
1	293	177.256410256	578.128205128	293
1	294	464.102564103	578.846153846	294
1	295	379.914893617	580.29787234	295
1	296	752.90625	591.1875	296
1	297	273.466165414	592.631578947	297
1	298	302.666666667	604.492424242	298
1	299	445.514056225	605.469879518	299
1	300	725.698412698	608.920634921	300
1	301	253.619354839	616.741935484	301
1	302	572.753333333	616.4	302
1	303	162.540145985	615.948905109	303
1	304	565.12295082	627.598360656	304
1	305	553.782608696	630.586956522	305
1	306	733.980392157	641.725490196	306
1	307	711.757352941	644.536764706	307
1	308	677.111111111	652.957264957	308
1	309	712.675213675	652.170940171	309
1	310	167.575539568	654.352517986	310
1	311	51.5	656.888888889	311
1	312	592.473282443	657.099236641	312
1	313	631.989795918	658.632653061	313
1	314	564.173913043	661.84057971	314
1	315	635.245283019	668.075471698	315
1	316	599.058823529	670.611764706	316
1	317	608.372727273	674.018181818	317
1	318	623.6125	690.48125	318
1	319	85.9152542373	695.627118644	319
1	320	175.35	696.2375	320
1	321	71.5113636364	703.965909091	321
1	322	551.329411765	710.858823529	322
1	323	100.258333333	711.775	323
1	324	162.007352941	712.411764706	324
1	325	149.475	721.45	325
1	326	140.647058824	722.830065359	326
1	327	127.967032967	725.0	327
1	328	501.53030303	739.689393939	328
1	329	409.220338983	753.093220339	329
1	330	693.6	753.514285714	330
1	331	491.880434783	764.076086957	331
1	332	494.971428571	770.271428571	332
1	333	474.481818182	775.781818182	333
1	334	443.436170213	775.14893617	334
1	335	487.75	777.330357143	335
1	336	167.152173913	780.358695652	336
1	337	473.769911504	791.761061947	337
