# Supplementary material for: Assessment of the kidney and lung as immune barriers and hematopoietic sites in the invasive apple snail Pomacea canaliculata
Source: PeerJ. 2018 Oct 12;6:e5789. doi: 10.7717/peerj.5789 (PMC6187997; doi:10.7717/peerj.5789)
Supplement: Data S1 [file peerj-06-5789-s002.zip › C6/Im02_Nuclei.txt]

ImageNumber	ObjectNumber	Location_Center_X	Location_Center_Y	Number_Object_Number
1	1	231.838709677	3.88709677419	1
1	2	213.819672131	6.79508196721	2
1	3	703.979166667	15.2291666667	3
1	4	170.895104895	19.5174825175	4
1	5	529.473684211	27.7719298246	5
1	6	253.16	31.7	6
1	7	193.444444444	34.1777777778	7
1	8	231.188679245	39.2075471698	8
1	9	538.597560976	40.8048780488	9
1	10	154.382352941	49.8676470588	10
1	11	659.444444444	72.9777777778	11
1	12	623.526315789	83.1228070175	12
1	13	339.784810127	120.265822785	13
1	14	310.359223301	124.32038835	14
1	15	353.540983607	131.237704918	15
1	16	506.591549296	140.690140845	16
1	17	482.787234043	151.085106383	17
1	18	642.843373494	150.578313253	18
1	19	148.723076923	151.415384615	19
1	20	272.061538462	154.4	20
1	21	249.108108108	157.324324324	21
1	22	79.3211678832	159.861313869	22
1	23	329.481818182	165.309090909	23
1	24	647.291139241	176.088607595	24
1	25	770.5625	185.145833333	25
1	26	337.189189189	193.837837838	26
1	27	281.960526316	204.578947368	27
1	28	492.126984127	208.412698413	28
1	29	64.9642857143	215.125	29
1	30	302.742268041	215.824742268	30
1	31	490.300970874	217.398058252	31
1	32	33.6041666667	228.572916667	32
1	33	583.21	233.49	33
1	34	470.587096774	232.367741935	34
1	35	619.391566265	236.439759036	35
1	36	291.957317073	244.152439024	36
1	37	14.5857142857	248.3	37
1	38	267.046511628	257.5	38
1	39	465.159663866	257.848739496	39
1	40	672.807407407	262.140740741	40
1	41	440.80733945	279.082568807	41
1	42	754.819444444	279.875	42
1	43	648.856060606	286.166666667	43
1	44	630.152941176	290.258823529	44
1	45	438.791489362	315.744680851	45
1	46	24.4333333333	319.377777778	46
1	47	621.308411215	320.588785047	47
1	48	256.268292683	328.024390244	48
1	49	608.324324324	336.945945946	49
1	50	422.283783784	338.959459459	50
1	51	598.082568807	353.47706422	51
1	52	229.158940397	355.622516556	52
1	53	259.811764706	356.323529412	53
1	54	595.729166667	363.625	54
1	55	766.357798165	370.321100917	55
1	56	591.826086957	377.369565217	56
1	57	572.160714286	379.910714286	57
1	58	195.742857143	385.078571429	58
1	59	564.741935484	384.717741935	59
1	60	421.709302326	405.569767442	60
1	61	588.53968254	403.099206349	61
1	62	552.834170854	413.859296482	62
1	63	583.094488189	416.582677165	63
1	64	561.38	424.02	64
1	65	203.287671233	424.273972603	65
1	66	553.4625	432.4	66
1	67	556.963636364	435.709090909	67
1	68	162.258064516	441.274193548	68
1	69	153.276595745	445.468085106	69
1	70	389.246666667	451.673333333	70
1	71	141.854166667	451.416666667	71
1	72	425.163636364	447.540909091	72
1	73	262.685483871	458.266129032	73
1	74	425.333333333	462.59047619	74
1	75	538.224806202	465.085271318	75
1	76	489.645962733	464.956521739	76
1	77	365.47	473.67	77
1	78	99.597826087	472.369565217	78
1	79	121.344155844	481.5	79
1	80	340.776923077	479.269230769	80
1	81	749.810344828	482.551724138	81
1	82	781.842465753	478.328767123	82
1	83	56.101010101	489.888888889	83
1	84	356.923809524	494.266666667	84
1	85	752.333333333	489.047619048	85
1	86	126.902777778	491.472222222	86
1	87	744.09	491.38	87
1	88	153.904761905	496.523809524	88
1	89	452.584615385	498.276923077	89
1	90	756.431818182	499.568181818	90
1	91	96.3684210526	503.894736842	91
1	92	155.860869565	507.72173913	92
1	93	742.478632479	505.982905983	93
1	94	520.631578947	508.657894737	94
1	95	118.458823529	510.964705882	95
1	96	507.087248322	511.55704698	96
1	97	95.8702290076	513.824427481	97
1	98	130.293838863	514.682464455	98
1	99	78.4893617021	513.510638298	99
1	100	146.373015873	514.928571429	100
1	101	112.777142857	519.28	101
1	102	386.634146341	518.837398374	102
1	103	135.975409836	523.024590164	103
1	104	102.513274336	524.088495575	104
1	105	324.265560166	518.605809129	105
1	106	343.545454545	524.121212121	106
1	107	145.339449541	526.71559633	107
1	108	90.2060301508	524.477386935	108
1	109	72.0526315789	529.242105263	109
1	110	508.336956522	533.217391304	110
1	111	123.443548387	531.209677419	111
1	112	110.539325843	535.556179775	112
1	113	135.103571429	539.6	113
1	114	82.0	542.604938272	114
1	115	148.71942446	543.496402878	115
1	116	73.3956043956	543.230769231	116
1	117	120.396648045	548.418994413	117
1	118	77.9402985075	552.671641791	118
1	119	335.53909465	554.345679012	119
1	120	503.391812865	553.087719298	120
1	121	356.388888889	554.742424242	121
1	122	50.8548387097	566.225806452	122
1	123	130.2	564.05	123
1	124	398.845360825	564.443298969	124
1	125	730.088888889	564.3	125
1	126	82.9333333333	566.422222222	126
1	127	718.790697674	567.5	127
1	128	712.104347826	575.391304348	128
1	129	95.6219512195	577.81097561	129
1	130	597.56557377	580.745901639	130
1	131	117.764150943	580.990566038	131
1	132	708.864583333	582.104166667	132
1	133	680.453488372	585.953488372	133
1	134	287.5	587.710526316	134
1	135	107.669322709	585.952191235	135
1	136	323.386138614	594.148514851	136
1	137	666.961832061	591.358778626	137
1	138	711.385650224	595.242152466	138
1	139	726.3	594.22	139
1	140	69.7903225806	600.274193548	140
1	141	683.453608247	600.278350515	141
1	142	734.989247312	598.139784946	142
1	143	714.763636364	605.781818182	143
1	144	91.4036697248	606.688073394	144
1	145	653.08	606.673333333	145
1	146	661.215384615	608.230769231	146
1	147	694.688888889	610.133333333	147
1	148	721.917355372	611.991735537	148
1	149	487.338235294	614.926470588	149
1	150	55.74	616.42	150
1	151	272.506666667	617.306666667	151
1	152	676.807692308	617.0	152
1	153	287.234567901	618.197530864	153
1	154	656.833333333	617.233333333	154
1	155	687.44	621.18	155
1	156	701.813186813	622.840659341	156
1	157	96.9428571429	625.957142857	157
1	158	130.862068966	625.948275862	158
1	159	332.05	627.75	159
1	160	466.97810219	629.065693431	160
1	161	712.873786408	629.980582524	161
1	162	135.776119403	633.291044776	162
1	163	94.2924528302	640.386792453	163
1	164	103.871794872	643.230769231	164
1	165	510.571428571	645.649068323	165
1	166	660.94047619	658.726190476	166
1	167	454.434482759	662.675862069	167
1	168	69.1707317073	664.12195122	168
1	169	692.52173913	664.413043478	169
1	170	71.5243902439	675.768292683	170
1	171	315.886010363	674.367875648	171
1	172	295.028985507	676.963768116	172
1	173	95.6268656716	680.194029851	173
1	174	501.926573427	681.601398601	174
1	175	469.155555556	683.644444444	175
1	176	311.231638418	687.593220339	176
1	177	506.847222222	691.229166667	177
1	178	8.77049180328	697.475409836	178
1	179	45.8023255814	698.61627907	179
1	180	261.764705882	699.541176471	180
1	181	413.850574713	696.954022989	181
1	182	464.050847458	707.906779661	182
1	183	422.882352941	712.496732026	183
1	184	472.322580645	713.989247312	184
1	185	456.764976959	718.658986175	185
1	186	440.371794872	716.576923077	186
1	187	470.65	722.5125	187
1	188	434.0234375	719.4296875	188
1	189	327.078740157	722.590551181	189
1	190	465.19266055	732.027522936	190
1	191	472.232876712	730.726027397	191
1	192	454.441441441	730.126126126	192
1	193	436.140703518	738.432160804	193
1	194	542.47826087	739.050724638	194
1	195	679.022222222	737.155555556	195
1	196	27.5	744.888888889	196
1	197	246.292682927	749.536585366	197
1	198	670.417910448	750.507462687	198
1	199	651.03030303	753.050505051	199
1	200	685.728971963	753.23364486	200
1	201	443.150793651	755.103174603	201
1	202	420.923076923	755.046153846	202
1	203	659.5125	759.3375	203
1	204	18.4363636364	762.345454545	204
1	205	131.930555556	763.083333333	205
1	206	689.830357143	764.0625	206
1	207	668.592814371	763.089820359	207
1	208	677.514851485	767.564356436	208
1	209	701.512195122	767.243902439	209
1	210	172.211764706	769.882352941	210
1	211	439.08988764	768.280898876	211
1	212	632.115384615	773.461538462	212
1	213	401.171875	774.984375	213
1	214	427.745283019	778.367924528	214
1	215	253.460674157	782.382022472	215
1	216	652.6	784.288888889	216
1	217	4.66371681416	788.513274336	217
1	218	704.421052632	785.157894737	218
1	219	725.9765625	788.0390625	219
1	220	463.726027397	787.479452055	220
1	221	117.410958904	787.863013699	221
1	222	172.952380952	787.071428571	222
1	223	550.74789916	787.663865546	223
1	224	150.659340659	793.175824176	224
1	225	284.090909091	794.909090909	225
1	226	674.609375	794.078125	226
1	227	31.5945945946	795.972972973	227
1	228	641.826086957	795.826086957	228
1	229	692.550847458	795.194915254	229
1	230	656.047058824	795.764705882	230
1	231	716.4	797.3	231
