# Supplementary material for: Assessment of the kidney and lung as immune barriers and hematopoietic sites in the invasive apple snail Pomacea canaliculata
Source: PeerJ. 2018 Oct 12;6:e5789. doi: 10.7717/peerj.5789 (PMC6187997; doi:10.7717/peerj.5789)
Supplement: Data S1 [file peerj-06-5789-s002.zip › C6/Im04_Nuclei.txt]

ImageNumber	ObjectNumber	Location_Center_X	Location_Center_Y	Number_Object_Number
1	1	420.336734694	97.6326530612	1
1	2	317.115384615	106.75	2
1	3	409.551724138	116.965517241	3
1	4	425.266666667	121.4	4
1	5	276.62962963	121.388888889	5
1	6	342.452054795	122.246575342	6
1	7	323.15	128.1	7
1	8	391.676470588	132.970588235	8
1	9	407.207692308	132.830769231	9
1	10	300.854304636	137.033112583	10
1	11	403.477777778	142.955555556	11
1	12	162.196428571	144.375	12
1	13	350.043478261	146.652173913	13
1	14	315.300970874	153.13592233	14
1	15	402.836065574	152.508196721	15
1	16	339.725	170.5	16
1	17	406.71875	179.541666667	17
1	18	143.323943662	188.197183099	18
1	19	368.513043478	214.434782609	19
1	20	99.0289855072	225.971014493	20
1	21	609.12962963	228.388888889	21
1	22	546.0	259.485294118	22
1	23	534.634146341	262.487804878	23
1	24	506.523809524	275.428571429	24
1	25	532.126213592	275.359223301	25
1	26	665.509090909	279.2	26
1	27	522.024096386	286.771084337	27
1	28	441.222222222	294.325396825	28
1	29	516.072463768	294.52173913	29
1	30	254.590361446	296.614457831	30
1	31	541.613207547	301.990566038	31
1	32	635.622641509	306.811320755	32
1	33	505.670588235	305.623529412	33
1	34	490.727272727	310.833333333	34
1	35	166.5	316.3	35
1	36	316.369230769	320.030769231	36
1	37	505.771653543	324.551181102	37
1	38	528.043478261	328.217391304	38
1	39	313.347826087	329.217391304	39
1	40	534.614754098	332.844262295	40
1	41	479.061946903	333.256637168	41
1	42	500.085106383	339.64893617	42
1	43	469.765765766	339.468468468	43
1	44	125.132743363	346.336283186	44
1	45	487.560606061	350.757575758	45
1	46	515.789215686	346.098039216	46
1	47	394.378947368	354.631578947	47
1	48	201.78	360.8	48
1	49	466.093220339	359.483050847	49
1	50	516.87962963	362.111111111	50
1	51	503.339622642	365.735849057	51
1	52	518.571428571	375.697802198	52
1	53	445.892307692	382.461538462	53
1	54	453.38317757	378.934579439	54
1	55	251.06097561	388.792682927	55
1	56	504.314814815	385.185185185	56
1	57	449.411111111	389.466666667	57
1	58	372.595238095	395.357142857	58
1	59	464.060606061	394.676767677	59
1	60	447.020689655	407.806896552	60
1	61	511.685714286	433.723809524	61
1	62	388.907563025	436.949579832	62
1	63	487.567010309	440.082474227	63
1	64	473.5625	448.425	64
1	65	504.209302326	458.441860465	65
1	66	376.801324503	461.231788079	66
1	67	432.6	459.553333333	67
1	68	455.346405229	460.830065359	68
1	69	768.357142857	471.595238095	69
1	70	364.276422764	473.886178862	70
1	71	453.638888889	479.767361111	71
1	72	426.052287582	485.797385621	72
1	73	492.110497238	486.022099448	73
1	74	461.826086957	492.260869565	74
1	75	422.0	500.333333333	75
1	76	731.241545894	499.874396135	76
1	77	450.603174603	512.380952381	77
1	78	735.009708738	511.757281553	78
1	79	434.693877551	535.040816327	79
1	80	442.785714286	541.371428571	80
1	81	464.0	551.704918033	81
1	82	301.023255814	554.23255814	82
1	83	432.952380952	554.904761905	83
1	84	404.308411215	557.504672897	84
1	85	720.552631579	560.552631579	85
1	86	444.493670886	564.329113924	86
1	87	436.033333333	562.980952381	87
1	88	423.936170213	578.005319149	88
1	89	416.127659574	595.069148936	89
1	90	428.626168224	598.289719626	90
1	91	273.38372093	599.779069767	91
1	92	415.581395349	613.930232558	92
1	93	286.192592593	627.37037037	93
1	94	402.129411765	628.764705882	94
1	95	361.453608247	637.845360825	95
1	96	389.623076923	654.607692308	96
1	97	381.892307692	664.584615385	97
1	98	284.153846154	706.333333333	98
1	99	297.641509434	708.943396226	99
1	100	277.717391304	710.347826087	100
1	101	348.671641791	714.402985075	101
