# Supplementary material for: Assessment of the kidney and lung as immune barriers and hematopoietic sites in the invasive apple snail Pomacea canaliculata
Source: PeerJ. 2018 Oct 12;6:e5789. doi: 10.7717/peerj.5789 (PMC6187997; doi:10.7717/peerj.5789)
Supplement: Data S1 [file peerj-06-5789-s002.zip › C6/Im05_Nuclei.txt]

ImageNumber	ObjectNumber	Location_Center_X	Location_Center_Y	Number_Object_Number
1	1	45.2708333333	2.29166666667	1
1	2	80.2592592593	2.76543209877	2
1	3	16.0	3.53164556962	3
1	4	64.4682539683	3.13492063492	4
1	5	149.784615385	4.32307692308	5
1	6	121.954545455	5.60606060606	6
1	7	430.65	6.5	7
1	8	12.1022727273	14.4090909091	8
1	9	163.316455696	14.6708860759	9
1	10	84.7226890756	19.4537815126	10
1	11	45.69921875	24.359375	11
1	12	178.211267606	24.661971831	12
1	13	55.5058823529	26.5647058824	13
1	14	113.580152672	29.5572519084	14
1	15	355.396475771	33.7797356828	15
1	16	333.779411765	34.6838235294	16
1	17	58.82	34.1	17
1	18	32.5198412698	37.5119047619	18
1	19	63.5566037736	41.7452830189	19
1	20	18.2626262626	40.5757575758	20
1	21	92.1176470588	42.6862745098	21
1	22	75.1794871795	43.5897435897	22
1	23	99.4516129032	44.7258064516	23
1	24	50.6086956522	48.8043478261	24
1	25	107.409090909	51.4659090909	25
1	26	9.4875	55.31875	26
1	27	323.895833333	56.1875	27
1	28	33.5340314136	57.1989528796	28
1	29	185.612612613	58.5495495495	29
1	30	162.41025641	64.4615384615	30
1	31	364.778761062	65.2212389381	31
1	32	58.9733333333	68.24	32
1	33	72.8445945946	66.3716216216	33
1	34	481.0	67.2545454545	34
1	35	440.592417062	75.3791469194	35
1	36	457.515384615	78.2692307692	36
1	37	8.54208754209	82.8047138047	37
1	38	107.1171875	85.7109375	38
1	39	447.162162162	88.9099099099	39
1	40	83.2022792023	87.0227920228	40
1	41	176.293706294	92.8251748252	41
1	42	136.184931507	99.198630137	42
1	43	48.9154228856	101.885572139	43
1	44	115.0	103.415384615	44
1	45	453.312	104.856	45
1	46	10.1971830986	106.76056338	46
1	47	143.75625	108.975	47
1	48	90.8525641026	115.865384615	48
1	49	104.278787879	118.648484848	49
1	50	462.339393939	122.424242424	50
1	51	51.7727272727	124.666666667	51
1	52	307.136986301	124.191780822	52
1	53	5.42142857143	128.392857143	53
1	54	153.840182648	127.01826484	54
1	55	497.707070707	125.595959596	55
1	56	484.048275862	129.289655172	56
1	57	18.2337662338	132.896103896	57
1	58	116.279069767	129.118863049	58
1	59	93.6757493188	132.885558583	59
1	60	128.228571429	137.942857143	60
1	61	174.74796748	137.487804878	61
1	62	201.834394904	140.006369427	62
1	63	103.522058824	145.665441176	63
1	64	447.913294798	145.36416185	64
1	65	130.618181818	145.727272727	65
1	66	61.2410714286	144.9375	66
1	67	48.2445652174	144.27173913	67
1	68	217.166666667	147.820512821	68
1	69	556.464705882	147.417647059	69
1	70	85.15625	149.661458333	70
1	71	522.90625	149.540178571	71
1	72	232.417085427	154.346733668	72
1	73	543.909638554	159.06626506	73
1	74	413.704918033	159.581967213	74
1	75	471.023255814	159.813953488	75
1	76	78.9868995633	161.986899563	76
1	77	204.227642276	162.837398374	77
1	78	427.248031496	169.047244094	78
1	79	514.969465649	163.114503817	79
1	80	125.396226415	165.396226415	80
1	81	142.230769231	167.961538462	81
1	82	535.698113208	172.0	82
1	83	480.255813953	176.279069767	83
1	84	178.833333333	177.583333333	84
1	85	312.164285714	176.8	85
1	86	328.213235294	180.007352941	86
1	87	172.71875	182.171875	87
1	88	219.25795053	182.61130742	88
1	89	343.313253012	182.506024096	89
1	90	345.964912281	191.0	90
1	91	510.025157233	189.358490566	91
1	92	12.5754189944	188.737430168	92
1	93	229.630331754	189.28436019	93
1	94	577.302788845	189.366533865	94
1	95	561.976608187	192.134502924	95
1	96	431.380116959	190.333333333	96
1	97	546.720930233	191.447674419	97
1	98	308.830769231	193.138461538	98
1	99	336.563636364	191.890909091	99
1	100	130.214285714	196.031746032	100
1	101	241.118644068	194.186440678	101
1	102	262.277173913	195.326086957	102
1	103	30.5379746835	197.575949367	103
1	104	536.0	196.626984127	104
1	105	322.689655172	198.109717868	105
1	106	347.513761468	200.275229358	106
1	107	459.828877005	198.497326203	107
1	108	505.628318584	198.619469027	108
1	109	494.560747664	204.065420561	109
1	110	566.214285714	202.357142857	110
1	111	511.630630631	204.675675676	111
1	112	209.262068966	204.172413793	112
1	113	94.7897727273	205.744318182	113
1	114	75.3218390805	210.942528736	114
1	115	542.070707071	212.255892256	115
1	116	529.191358025	213.462962963	116
1	117	323.925373134	217.141791045	117
1	118	488.305785124	217.504132231	118
1	119	516.724137931	219.816091954	119
1	120	224.704918033	219.409836066	120
1	121	247.453551913	223.754098361	121
1	122	502.287234043	219.691489362	122
1	123	304.314049587	228.776859504	123
1	124	498.733870968	225.766129032	124
1	125	587.190045249	224.058823529	125
1	126	219.624242424	228.393939394	126
1	127	540.434065934	228.521978022	127
1	128	297.734939759	227.475903614	128
1	129	511.81372549	230.274509804	129
1	130	466.392045455	227.227272727	130
1	131	554.489795918	230.0	131
1	132	80.4397163121	232.333333333	132
1	133	88.3097345133	233.14159292	133
1	134	199.118644068	231.881355932	134
1	135	577.725490196	232.163398693	135
1	136	234.20212766	232.578014184	136
1	137	259.696078431	233.509803922	137
1	138	351.266129032	238.040322581	138
1	139	532.441666667	236.825	139
1	140	418.274111675	236.862944162	140
1	141	379.556962025	245.696202532	141
1	142	327.34057971	252.387681159	142
1	143	442.814159292	248.792035398	143
1	144	501.184782609	250.434782609	144
1	145	453.409090909	253.560606061	145
1	146	538.703488372	257.209302326	146
1	147	353.097560976	262.536585366	147
1	148	538.5	265.208333333	148
1	149	469.559633028	266.0	149
1	150	517.564516129	262.333333333	150
1	151	228.543778802	264.082949309	151
1	152	263.433333333	269.606666667	152
1	153	508.802197802	263.901098901	153
1	154	556.307017544	266.122807018	154
1	155	275.8875	268.45	155
1	156	282.463414634	271.902439024	156
1	157	470.266666667	273.233333333	157
1	158	565.07	267.42	158
1	159	268.295774648	276.471830986	159
1	160	361.666666667	271.32183908	160
1	161	535.685714286	273.978571429	161
1	162	486.526748971	275.341563786	162
1	163	265.402439024	282.634146341	163
1	164	298.560606061	285.151515152	164
1	165	427.168316832	291.752475248	165
1	166	453.206185567	291.737113402	166
1	167	549.720430108	294.107526882	167
1	168	325.501193317	296.374701671	168
1	169	508.447058824	297.405882353	169
1	170	346.868263473	301.293413174	170
1	171	528.298969072	301.092783505	171
1	172	550.689655172	304.896551724	172
1	173	383.167630058	306.387283237	173
1	174	224.720430108	308.096774194	174
1	175	339.025316456	313.299578059	175
1	176	497.493150685	309.568493151	176
1	177	168.834532374	312.647482014	177
1	178	395.152091255	316.63878327	178
1	179	523.797101449	324.15942029	179
1	180	494.238410596	327.516556291	180
1	181	273.956521739	330.130434783	181
1	182	534.893617021	330.765957447	182
1	183	458.766990291	333.417475728	183
1	184	528.362745098	336.147058824	184
1	185	500.0	346.353293413	185
1	186	488.057692308	346.788461538	186
1	187	475.449438202	350.550561798	187
1	188	549.960784314	348.735294118	188
1	189	507.956043956	353.516483516	189
1	190	488.578313253	357.548192771	190
1	191	543.091743119	360.119266055	191
1	192	522.78041543	376.264094955	192
1	193	544.574074074	375.074074074	193
1	194	537.464788732	377.485915493	194
1	195	496.670731707	379.292682927	195
1	196	310.649746193	379.842639594	196
1	197	263.026666667	382.146666667	197
1	198	244.100961538	388.370192308	198
1	199	540.568965517	390.120689655	199
1	200	409.523076923	394.092307692	200
1	201	526.590909091	395.333333333	201
1	202	257.638743455	400.413612565	202
1	203	282.653846154	399.407692308	203
1	204	84.3434343434	406.01010101	204
1	205	270.42	409.526666667	205
1	206	315.5	411.666666667	206
1	207	505.101123596	418.662921348	207
1	208	492.293478261	431.532608696	208
1	209	292.904347826	446.452173913	209
1	210	284.333333333	443.435897436	210
1	211	516.010204082	445.948979592	211
1	212	309.018018018	448.144144144	212
1	213	287.911564626	455.387755102	213
1	214	373.814159292	455.734513274	214
1	215	278.192307692	454.865384615	215
1	216	411.622222222	455.666666667	216
1	217	281.5	461.475	217
1	218	496.142857143	466.585714286	218
1	219	526.88372093	463.988372093	219
1	220	476.987730061	467.625766871	220
1	221	506.911111111	470.733333333	221
1	222	212.88	467.5	222
1	223	253.757281553	475.310679612	223
1	224	498.197674419	472.744186047	224
1	225	284.747191011	473.016853933	225
1	226	419.032786885	479.442622951	226
1	227	235.014925373	477.407960199	227
1	228	296.642045455	484.079545455	228
1	229	571.284210526	484.978947368	229
1	230	539.613636364	490.590909091	230
1	231	275.503448276	492.606896552	231
1	232	315.714714715	493.885885886	232
1	233	516.162790698	501.255813953	233
1	234	285.691943128	502.345971564	234
1	235	338.24691358	503.851851852	235
1	236	203.4743083	510.118577075	236
1	237	259.398843931	513.121387283	237
1	238	510.674418605	513.888372093	238
1	239	293.18877551	514.729591837	239
1	240	274.598540146	519.656934307	240
1	241	471.305555556	522.666666667	241
1	242	160.759036145	523.337349398	242
1	243	307.303135889	526.013937282	243
1	244	287.189320388	530.388349515	244
1	245	213.441860465	531.325581395	245
1	246	319.892473118	532.537634409	246
1	247	232.183908046	537.310344828	247
1	248	240.594202899	537.260869565	248
1	249	309.954954955	537.675675676	249
1	250	402.517241379	534.655172414	250
1	251	193.754166667	536.825	251
1	252	342.975609756	539.841463415	252
1	253	277.781512605	551.739495798	253
1	254	395.673684211	556.115789474	254
1	255	166.408163265	559.469387755	255
1	256	390.917808219	561.890410959	256
1	257	249.663157895	564.259649123	257
1	258	432.011173184	570.860335196	258
1	259	226.888888889	571.537037037	259
1	260	229.899280576	579.129496403	260
1	261	683.650793651	582.412698413	261
1	262	651.086705202	584.497109827	262
1	263	337.885964912	583.859649123	263
1	264	419.8375	584.6125	264
1	265	636.0	583.032258065	265
1	266	412.608208955	594.742537313	266
1	267	638.7	607.783333333	267
1	268	620.276923077	608.861538462	268
1	269	688.22826087	611.141304348	269
1	270	186.675	610.675	270
1	271	669.87704918	613.713114754	271
1	272	680.943396226	614.41509434	272
1	273	273.620689655	620.465517241	273
1	274	650.713114754	624.442622951	274
1	275	635.540540541	636.603603604	275
1	276	409.794117647	641.161764706	276
1	277	664.242857143	657.6	277
1	278	647.58	660.3	278
1	279	435.898734177	676.987341772	279
1	280	562.342857143	685.042857143	280
