# Supplementary material for: Assessment of the kidney and lung as immune barriers and hematopoietic sites in the invasive apple snail Pomacea canaliculata
Source: PeerJ. 2018 Oct 12;6:e5789. doi: 10.7717/peerj.5789 (PMC6187997; doi:10.7717/peerj.5789)
Supplement: Data S1 [file peerj-06-5789-s002.zip › C6/Im06_Nuclei.txt]

ImageNumber	ObjectNumber	Location_Center_X	Location_Center_Y	Number_Object_Number
1	1	561.789473684	2.77192982456	1
1	2	517.111111111	8.0	2
1	3	570.714285714	10.619047619	3
1	4	539.76	10.64	4
1	5	320.922077922	15.6558441558	5
1	6	345.404761905	16.380952381	6
1	7	496.257142857	17.9714285714	7
1	8	257.119047619	18.1428571429	8
1	9	618.133333333	16.7333333333	9
1	10	275.416666667	25.2916666667	10
1	11	349.840909091	25.3863636364	11
1	12	687.906976744	25.0	12
1	13	555.532110092	26.1467889908	13
1	14	718.88372093	26.9534883721	14
1	15	510.357142857	29.0	15
1	16	545.31	31.62	16
1	17	703.87037037	30.3703703704	17
1	18	490.470588235	30.6323529412	18
1	19	313.851485149	34.5445544554	19
1	20	325.0	38.6810344828	20
1	21	206.974683544	40.746835443	21
1	22	305.75	42.0147058824	22
1	23	679.520833333	40.8333333333	23
1	24	510.308641975	41.2592592593	24
1	25	370.616666667	42.9333333333	25
1	26	539.018518519	43.3796296296	26
1	27	756.474358974	42.4615384615	27
1	28	143.594594595	49.2905405405	28
1	29	184.693877551	46.0	29
1	30	597.5	44.0	30
1	31	299.447761194	49.4104477612	31
1	32	334.037037037	48.6296296296	32
1	33	309.787878788	49.7424242424	33
1	34	526.059701493	50.4626865672	34
1	35	154.277777778	50.3148148148	35
1	36	611.315789474	52.0526315789	36
1	37	537.217391304	57.4239130435	37
1	38	549.223628692	63.9620253165	38
1	39	301.152777778	64.875	39
1	40	180.140350877	66.298245614	40
1	41	364.338709677	71.1612903226	41
1	42	302.36	72.62	42
1	43	315.587962963	77.7824074074	43
1	44	532.503144654	73.786163522	44
1	45	498.677777778	74.3666666667	45
1	46	232.653846154	77.5192307692	46
1	47	345.692307692	79.1098901099	47
1	48	14.4791666667	80.5416666667	48
1	49	525.916666667	80.03125	49
1	50	545.70212766	83.0425531915	50
1	51	328.696	86.472	51
1	52	304.009174312	85.3944954128	52
1	53	771.093023256	86.6511627907	53
1	54	248.813953488	90.976744186	54
1	55	510.85	91.05	55
1	56	339.220779221	94.1558441558	56
1	57	550.712962963	94.7962962963	57
1	58	294.402173913	100.641304348	58
1	59	518.169811321	99.6603773585	59
1	60	369.295454545	103.806818182	60
1	61	507.769230769	106.173076923	61
1	62	347.377952756	103.952755906	62
1	63	405.697674419	113.697674419	63
1	64	309.432432432	115.391891892	64
1	65	277.315789474	118.096491228	65
1	66	187.731343284	119.014925373	66
1	67	771.5	122.333333333	67
1	68	532.831578947	126.6	68
1	69	590.507692308	127.046153846	69
1	70	252.984126984	129.301587302	70
1	71	336.788461538	135.5	71
1	72	297.988764045	133.915730337	72
1	73	352.412429379	144.813559322	73
1	74	773.261904762	144.714285714	74
1	75	308.27184466	147.611650485	75
1	76	326.706161137	162.203791469	76
1	77	776.974358974	162.58974359	77
1	78	734.336734694	165.010204082	78
1	79	795.933333333	165.783333333	79
1	80	331.773913043	177.182608696	80
1	81	720.711340206	178.402061856	81
1	82	313.68627451	192.490196078	82
1	83	768.384615385	197.942307692	83
1	84	797.414634146	208.341463415	84
1	85	705.59375	210.546875	85
1	86	754.350649351	209.233766234	86
1	87	743.277777778	218.333333333	87
1	88	60.6	215.4	88
1	89	766.9625	217.975	89
1	90	782.936507937	230.277777778	90
1	91	761.647887324	233.422535211	91
1	92	397.546052632	233.519736842	92
1	93	772.9375	236.4625	93
1	94	751.058823529	242.352941176	94
1	95	21.5542168675	242.927710843	95
1	96	786.564356436	243.821782178	96
1	97	326.9375	247.994791667	97
1	98	309.296875	252.09375	98
1	99	93.0	251.166666667	99
1	100	81.2511848341	257.654028436	100
1	101	422.691489362	258.946808511	101
1	102	720.712962963	263.416666667	102
1	103	792.756756757	265.202702703	103
1	104	301.024193548	273.60483871	104
1	105	559.688760807	271.714697406	105
1	106	759.391666667	277.883333333	106
1	107	791.541666667	278.0	107
1	108	440.717948718	281.012820513	108
1	109	413.262295082	281.901639344	109
1	110	5.32692307692	289.173076923	110
1	111	435.977011494	291.103448276	111
1	112	325.816326531	291.989795918	112
1	113	771.842519685	293.173228346	113
1	114	408.894039735	293.006622517	114
1	115	526.353658537	292.93902439	115
1	116	736.290123457	291.962962963	116
1	117	381.820754717	301.268867925	117
1	118	730.854545455	299.136363636	118
1	119	471.656	299.504	119
1	120	451.914285714	306.371428571	120
1	121	61.9130434783	304.086956522	121
1	122	753.50617284	306.234567901	122
1	123	781.459459459	311.09009009	123
1	124	739.46875	312.302083333	124
1	125	423.547945205	314.269406393	125
1	126	96.7903225806	316.540322581	126
1	127	471.403225806	317.333333333	127
1	128	711.5	320.545454545	128
1	129	343.573643411	323.279069767	129
1	130	386.332089552	326.679104478	130
1	131	762.043103448	322.474137931	131
1	132	57.0535714286	327.910714286	132
1	133	172.223684211	327.368421053	133
1	134	368.298611111	325.663194444	134
1	135	771.927152318	326.761589404	135
1	136	326.886956522	327.104347826	136
1	137	334.457142857	327.714285714	137
1	138	439.153061224	330.224489796	138
1	139	477.795275591	334.901574803	139
1	140	323.886792453	335.245283019	140
1	141	452.442307692	336.115384615	141
1	142	510.458937198	338.729468599	142
1	143	332.098360656	337.737704918	143
1	144	409.049180328	338.327868852	144
1	145	462.715083799	341.296089385	145
1	146	108.982758621	342.267241379	146
1	147	386.763285024	342.231884058	147
1	148	34.9777777778	343.377777778	148
1	149	536.452054795	343.664383562	149
1	150	347.855018587	344.672862454	150
1	151	279.289772727	348.653409091	151
1	152	424.475247525	347.920792079	152
1	153	475.710843373	350.93373494	153
1	154	44.1376146789	350.981651376	154
1	155	519.939759036	352.204819277	155
1	156	339.619047619	353.920634921	156
1	157	450.064516129	357.931899642	157
1	158	357.625	356.025	158
1	159	155.774193548	357.306451613	159
1	160	489.63253012	356.969879518	160
1	161	50.5588235294	359.176470588	161
1	162	434.165	357.05	162
1	163	784.071428571	358.728571429	163
1	164	563.319672131	359.147540984	164
1	165	145.8875	366.25	165
1	166	367.307692308	363.906593407	166
1	167	538.778571429	363.471428571	167
1	168	773.322916667	361.885416667	168
1	169	109.811111111	363.077777778	169
1	170	418.206896552	363.781609195	170
1	171	505.23015873	366.587301587	171
1	172	116.846153846	370.051282051	172
1	173	509.175	374.975	173
1	174	329.740524781	370.189504373	174
1	175	375.561702128	373.204255319	175
1	176	386.31122449	380.428571429	176
1	177	481.162995595	372.330396476	177
1	178	532.156565657	375.792929293	178
1	179	444.020242915	378.259109312	179
1	180	395.933333333	379.224242424	180
1	181	467.100436681	379.655021834	181
1	182	300.67721519	380.348101266	182
1	183	353.153409091	383.488636364	183
1	184	487.378640777	384.868932039	184
1	185	364.219512195	383.536585366	185
1	186	424.13125	385.89375	186
1	187	373.961373391	389.699570815	187
1	188	505.792270531	388.256038647	188
1	189	47.2441860465	391.569767442	189
1	190	402.955431755	387.60724234	190
1	191	458.368663594	393.861751152	191
1	192	124.120879121	397.703296703	192
1	193	326.666666667	395.947089947	193
1	194	355.228971963	397.247663551	194
1	195	385.411483254	399.947368421	195
1	196	336.203703704	402.166666667	196
1	197	498.375	406.234375	197
1	198	404.322580645	408.889400922	198
1	199	142.275862069	409.574712644	199
1	200	373.84469697	406.753787879	200
1	201	490.767857143	411.196428571	201
1	202	519.305882353	408.725490196	202
1	203	307.431372549	413.529411765	203
1	204	428.049586777	410.23553719	204
1	205	325.068627451	413.166666667	205
1	206	200.484848485	417.96969697	206
1	207	289.213114754	418.860655738	207
1	208	359.990521327	419.876777251	208
1	209	390.18134715	424.466321244	209
1	210	323.145038168	425.65648855	210
1	211	550.863117871	421.790874525	211
1	212	356.716981132	426.150943396	212
1	213	566.393939394	422.977272727	213
1	214	347.36	427.045714286	214
1	215	491.221052632	425.052631579	215
1	216	439.404624277	425.930635838	216
1	217	313.539568345	427.597122302	217
1	218	570.183333333	429.066666667	218
1	219	306.752941176	435.423529412	219
1	220	355.880597015	435.582089552	220
1	221	560.157894737	435.197368421	221
1	222	162.09	440.21	222
1	223	494.042857143	439.864285714	223
1	224	276.143564356	441.742574257	224
1	225	525.06763285	443.956521739	225
1	226	127.653846154	442.948717949	226
1	227	416.528089888	444.185393258	227
1	228	365.676136364	443.352272727	228
1	229	437.422535211	450.056338028	229
1	230	185.312	449.832	230
1	231	338.838983051	448.88559322	231
1	232	525.94	452.206666667	232
1	233	394.81496063	451.736220472	233
1	234	149.704225352	453.345070423	234
1	235	164.492307692	455.046153846	235
1	236	131.824561404	458.754385965	236
1	237	372.089430894	461.739837398	237
1	238	490.285714286	461.052910053	238
1	239	176.099337748	467.509933775	239
1	240	337.117283951	465.783950617	240
1	241	469.01980198	471.742574257	241
1	242	418.093877551	474.457142857	242
1	243	390.955	487.315	243
1	244	381.43902439	488.5	244
1	245	476.825	501.75	245
1	246	362.628959276	503.918552036	246
1	247	388.058219178	506.393835616	247
1	248	410.372093023	506.511627907	248
1	249	417.579365079	505.650793651	249
1	250	113.774193548	507.967741935	250
1	251	161.258064516	509.827956989	251
1	252	143.042553191	510.861702128	252
1	253	261.139534884	511.744186047	253
1	254	17.8876404494	514.730337079	254
1	255	196.536585366	515.585365854	255
1	256	112.021276596	515.393617021	256
1	257	368.607929515	520.211453744	257
1	258	319.028169014	520.525821596	258
1	259	411.904761905	524.75	259
1	260	146.682352941	527.482352941	260
1	261	374.325301205	528.012048193	261
1	262	99.6	529.811111111	262
1	263	392.776315789	536.611842105	263
1	264	131.5	540.3	264
1	265	377.632653061	546.734693878	265
1	266	76.74375	546.8375	266
1	267	388.857142857	547.197802198	267
1	268	192.270833333	550.427083333	268
1	269	412.006369427	554.668789809	269
1	270	178.165413534	557.142857143	270
1	271	382.808	555.416	271
1	272	432.173184358	555.324022346	272
1	273	68.3947368421	559.815789474	273
1	274	491.311258278	557.986754967	274
1	275	417.361702128	562.957446809	275
1	276	186.4	567.74	276
1	277	385.561904762	570.561904762	277
1	278	96.9120879121	571.78021978	278
1	279	404.893491124	570.485207101	279
1	280	366.236686391	579.307692308	280
1	281	184.474452555	585.948905109	281
1	282	88.0386740331	584.364640884	282
1	283	516.201492537	595.746268657	283
1	284	99.0722891566	596.469879518	284
1	285	108.649350649	604.064935065	285
1	286	174.195121951	604.487804878	286
1	287	121.985074627	608.611940299	287
1	288	555.106382979	615.170212766	288
1	289	409.548837209	619.841860465	289
1	290	424.6875	633.75	290
1	291	183.929577465	637.88028169	291
1	292	430.12244898	689.448979592	292
1	293	429.178294574	725.19379845	293
