# Supplementary material for: Assessment of the kidney and lung as immune barriers and hematopoietic sites in the invasive apple snail Pomacea canaliculata
Source: PeerJ. 2018 Oct 12;6:e5789. doi: 10.7717/peerj.5789 (PMC6187997; doi:10.7717/peerj.5789)
Supplement: Data S1 [file peerj-06-5789-s002.zip › C6/Im07_Nuclei.txt]

ImageNumber	ObjectNumber	Location_Center_X	Location_Center_Y	Number_Object_Number
1	1	306.674418605	1.46511627907	1
1	2	167.597014925	3.32835820896	2
1	3	474.325	12.025	3
1	4	109.916666667	14.1041666667	4
1	5	272.791666667	18.5833333333	5
1	6	238.537037037	27.7962962963	6
1	7	244.640449438	33.595505618	7
1	8	393.69047619	35.2142857143	8
1	9	535.457142857	36.8285714286	9
1	10	265.256097561	41.1463414634	10
1	11	297.25862069	46.7413793103	11
1	12	434.197740113	50.8700564972	12
1	13	648.947368421	53.2105263158	13
1	14	241.820143885	54.4028776978	14
1	15	524.71641791	61.9104477612	15
1	16	412.823529412	64.0980392157	16
1	17	431.059405941	63.3564356436	17
1	18	286.833333333	67.6111111111	18
1	19	267.583333333	65.5333333333	19
1	20	224.696202532	69.8227848101	20
1	21	422.795180723	71.156626506	21
1	22	246.305732484	68.3503184713	22
1	23	212.681818182	78.3863636364	23
1	24	207.486486486	84.3963963964	24
1	25	268.378151261	80.0588235294	25
1	26	242.344086022	87.0752688172	26
1	27	434.596153846	97.3846153846	27
1	28	258.565217391	99.375	28
1	29	314.431372549	98.5882352941	29
1	30	199.595505618	102.820224719	30
1	31	276.754901961	104.921568627	31
1	32	384.88	103.54	32
1	33	302.636363636	108.767676768	33
1	34	115.408450704	110.732394366	34
1	35	207.448598131	111.327102804	35
1	36	507.63	117.58	36
1	37	340.739130435	129.326086957	37
1	38	170.577777778	148.516666667	38
1	39	591.684210526	148.236842105	39
1	40	337.726315789	148.263157895	40
1	41	255.897435897	153.512820513	41
1	42	539.71559633	160.04587156	42
1	43	313.457943925	162.102803738	43
1	44	324.443181818	177.193181818	44
1	45	682.642857143	176.267857143	45
1	46	664.426666667	179.866666667	46
1	47	510.727272727	182.909090909	47
1	48	316.430656934	200.160583942	48
1	49	696.294117647	207.509803922	49
1	50	757.176470588	215.862745098	50
1	51	356.888888889	216.486111111	51
1	52	61.4891304348	224.152173913	52
1	53	429.923076923	227.076923077	53
1	54	359.492753623	231.02173913	54
1	55	314.948529412	237.0	55
1	56	336.464864865	244.162162162	56
1	57	289.459459459	253.846846847	57
1	58	536.887096774	260.838709677	58
1	59	730.19047619	264.238095238	59
1	60	12.8461538462	262.738461538	60
1	61	319.139534884	264.825581395	61
1	62	524.889534884	265.889534884	62
1	63	368.533333333	268.166666667	63
1	64	30.9130434783	270.956521739	64
1	65	382.412935323	273.019900498	65
1	66	350.914893617	272.276595745	66
1	67	425.421052632	275.98245614	67
1	68	13.3305084746	279.389830508	68
1	69	330.224358974	275.948717949	69
1	70	45.8773584906	276.056603774	70
1	71	713.621621622	285.871621622	71
1	72	388.862944162	286.670050761	72
1	73	335.558823529	289.779411765	73
1	74	703.71641791	289.805970149	74
1	75	451.122580645	292.548387097	75
1	76	44.1826923077	297.182692308	76
1	77	552.869047619	297.660714286	77
1	78	308.134751773	298.787234043	78
1	79	713.28	299.8	79
1	80	339.461864407	303.813559322	80
1	81	460.214953271	299.719626168	81
1	82	321.131386861	301.686131387	82
1	83	390.066666667	303.426666667	83
1	84	57.8470588235	308.447058824	84
1	85	362.92244898	305.06122449	85
1	86	390.567708333	314.161458333	86
1	87	373.889570552	314.18404908	87
1	88	220.292682927	316.317073171	88
1	89	308.145038168	316.526717557	89
1	90	534.357142857	315.976190476	90
1	91	330.575	317.45	91
1	92	786.239130435	318.52173913	92
1	93	456.73015873	322.80952381	93
1	94	552.929487179	321.775641026	94
1	95	338.710784314	323.549019608	95
1	96	352.149501661	327.265780731	96
1	97	323.888888889	328.87962963	97
1	98	376.162393162	332.965811966	98
1	99	299.255060729	335.141700405	99
1	100	618.222222222	335.756944444	100
1	101	317.68	335.744	101
1	102	390.329479769	334.329479769	102
1	103	579.333333333	334.071428571	103
1	104	332.107344633	339.570621469	104
1	105	386.338461538	343.538461538	105
1	106	362.357142857	345.380952381	106
1	107	196.905511811	345.535433071	107
1	108	720.071428571	347.547619048	108
1	109	357.097560976	353.219512195	109
1	110	328.881118881	355.699300699	110
1	111	350.666666667	358.0	111
1	112	362.14516129	360.443548387	112
1	113	339.899470899	360.931216931	113
1	114	402.237623762	361.46039604	114
1	115	385.572413793	360.0	115
1	116	604.725925926	366.888888889	116
1	117	265.580838323	365.808383234	117
1	118	420.431506849	367.171232877	118
1	119	359.056603774	369.679245283	119
1	120	524.972789116	368.027210884	120
1	121	285.434306569	372.131386861	121
1	122	595.114285714	372.447619048	122
1	123	489.556179775	377.707865169	123
1	124	598.160714286	379.285714286	124
1	125	336.070484581	380.110132159	125
1	126	317.987012987	385.207792208	126
1	127	416.557768924	385.219123506	127
1	128	372.803571429	388.964285714	128
1	129	381.089655172	385.710344828	129
1	130	348.9	392.1	130
1	131	384.934782609	397.413043478	131
1	132	375.20754717	397.433962264	132
1	133	345.051181102	398.700787402	133
1	134	492.051813472	401.015544041	134
1	135	303.827586207	406.073891626	135
1	136	470.826530612	412.142857143	136
1	137	451.185714286	415.728571429	137
1	138	66.1770833333	416.177083333	138
1	139	444.639455782	429.238095238	139
1	140	259.106060606	432.742424242	140
1	141	462.528205128	449.651282051	141
1	142	577.754385965	454.543859649	142
1	143	243.268656716	462.223880597	143
1	144	338.962264151	460.424528302	144
1	145	127.344827586	469.747126437	145
1	146	545.354545455	470.072727273	146
1	147	321.309859155	471.274647887	147
1	148	406.0	474.186046512	148
1	149	436.953703704	483.027777778	149
1	150	467.028169014	487.549295775	150
1	151	278.193277311	486.798319328	151
1	152	710.026785714	487.133928571	152
1	153	699.424778761	489.734513274	153
1	154	450.07	497.83	154
1	155	436.962264151	499.316981132	155
1	156	422.164835165	498.769230769	156
1	157	433.12	505.853333333	157
1	158	319.808219178	505.356164384	158
1	159	471.112903226	505.407258065	159
1	160	162.325203252	509.398373984	160
1	161	150.7	516.8	161
1	162	515.294642857	517.348214286	162
1	163	541.561728395	520.030864198	163
1	164	458.098958333	522.572916667	164
1	165	161.766233766	525.064935065	165
1	166	241.220472441	529.645669291	166
1	167	470.299465241	537.534759358	167
1	168	631.733870968	535.25	168
1	169	584.633802817	538.021126761	169
1	170	739.085271318	539.992248062	170
1	171	451.958490566	537.577358491	171
1	172	645.643243243	542.989189189	172
1	173	324.022857143	546.32	173
1	174	445.027210884	548.265306122	174
1	175	501.504273504	551.521367521	175
1	176	739.0	552.145299145	176
1	177	751.98245614	558.842105263	177
1	178	313.096774194	558.23655914	178
1	179	722.56097561	559.43902439	179
1	180	441.098901099	565.626373626	180
1	181	781.595959596	569.878787879	181
1	182	217.745341615	573.770186335	182
1	183	470.253968254	572.555555556	183
1	184	725.01986755	575.59602649	184
1	185	737.719008264	581.785123967	185
1	186	755.515789474	583.578947368	186
1	187	473.935064935	589.857142857	187
1	188	335.842105263	593.398496241	188
1	189	496.397660819	597.643274854	189
1	190	468.060606061	597.921212121	190
1	191	689.746031746	599.285714286	191
1	192	744.589473684	601.789473684	192
1	193	736.215686275	602.745098039	193
1	194	376.346405229	607.483660131	194
1	195	491.887755102	604.795918367	195
1	196	463.787234043	609.404255319	196
1	197	452.4375	612.0625	197
1	198	713.913580247	614.12345679	198
1	199	681.208333333	617.65	199
1	200	701.292134831	619.303370787	200
1	201	351.675213675	623.435897436	201
1	202	752.722891566	622.21686747	202
1	203	755.981132075	628.849056604	203
1	204	377.76344086	633.139784946	204
1	205	489.274193548	634.782258065	205
1	206	704.722772277	635.782178218	206
1	207	721.089285714	636.875	207
1	208	493.00621118	644.198757764	208
1	209	510.166666667	644.422222222	209
1	210	731.19266055	650.082568807	210
1	211	214.898305085	649.271186441	211
1	212	793.283950617	650.24691358	212
1	213	375.511904762	656.148809524	213
1	214	746.670886076	654.734177215	214
1	215	783.714285714	662.387755102	215
1	216	730.733333333	667.744444444	216
1	217	205.633663366	683.376237624	217
1	218	522.657894737	681.013157895	218
1	219	519.886792453	689.018867925	219
1	220	759.315068493	690.876712329	220
1	221	475.659090909	715.878787879	221
1	222	447.656716418	716.746268657	222
1	223	388.9	727.253846154	223
1	224	374.641791045	742.850746269	224
1	225	248.877419355	780.387096774	225
