# Supplementary material for: Assessment of the kidney and lung as immune barriers and hematopoietic sites in the invasive apple snail Pomacea canaliculata
Source: PeerJ. 2018 Oct 12;6:e5789. doi: 10.7717/peerj.5789 (PMC6187997; doi:10.7717/peerj.5789)
Supplement: Data S1 [file peerj-06-5789-s002.zip › T1/Im05_Nuclei.txt]

ImageNumber	ObjectNumber	Location_Center_X	Location_Center_Y	Number_Object_Number
1	1	726.849056604	180.943396226	1
1	2	299.506666667	211.293333333	2
1	3	761.261538462	219.676923077	3
1	4	775.769230769	223.717948718	4
1	5	339.105691057	275.715447154	5
1	6	356.565656566	276.777777778	6
1	7	304.342105263	285.894736842	7
1	8	389.863636364	288.863636364	8
1	9	330.98019802	293.514851485	9
1	10	393.044117647	297.647058824	10
1	11	383.14084507	298.450704225	11
1	12	355.25	302.740384615	12
1	13	345.36	307.573333333	13
1	14	418.146464646	305.585858586	14
1	15	328.323741007	316.431654676	15
1	16	394.309278351	316.06185567	16
1	17	346.323076923	319.753846154	17
1	18	386.81884058	326.34057971	18
1	19	439.942307692	328.134615385	19
1	20	418.706806283	332.994764398	20
1	21	377.775	335.2	21
1	22	439.773584906	337.386792453	22
1	23	317.693069307	338.900990099	23
1	24	347.243902439	337.5	24
1	25	388.088235294	339.25	25
1	26	399.950617284	338.901234568	26
1	27	493.055	342.075	27
1	28	329.805	343.32	28
1	29	427.62962963	352.296296296	29
1	30	473.84	355.82	30
1	31	334.378378378	357.662162162	31
1	32	386.375	359.725	32
1	33	356.931818182	364.477272727	33
1	34	404.590909091	365.696969697	34
1	35	378.019230769	365.961538462	35
1	36	463.661417323	367.157480315	36
1	37	444.060869565	368.304347826	37
1	38	484.6875	368.7625	38
1	39	419.535211268	379.056338028	39
1	40	409.927710843	380.0	40
1	41	351.160714286	382.642857143	41
1	42	505.558441558	384.532467532	42
1	43	432.545454545	387.563636364	43
1	44	480.882352941	388.220588235	44
1	45	496.394736842	389.578947368	45
1	46	410.43902439	390.43902439	46
1	47	483.564516129	395.741935484	47
1	48	382.686567164	396.925373134	48
1	49	524.225806452	399.790322581	49
1	50	506.07	404.5	50
1	51	445.209459459	407.601351351	51
1	52	551.888888889	405.444444444	52
1	53	482.478873239	405.929577465	53
1	54	419.617021277	410.170212766	54
1	55	542.934782609	410.739130435	55
1	56	446.795454545	415.761363636	56
1	57	400.326923077	421.019230769	57
1	58	476.059259259	423.533333333	58
1	59	487.263888889	428.145833333	59
1	60	550.333333333	425.083333333	60
1	61	407.388888889	427.240740741	61
1	62	448.516483516	448.505494505	62
1	63	488.25	454.266666667	63
1	64	498.692982456	452.780701754	64
1	65	489.777777778	468.8	65
1	66	459.244444444	481.266666667	66
