# Supplementary material for: Assessment of the kidney and lung as immune barriers and hematopoietic sites in the invasive apple snail Pomacea canaliculata
Source: PeerJ. 2018 Oct 12;6:e5789. doi: 10.7717/peerj.5789 (PMC6187997; doi:10.7717/peerj.5789)
Supplement: Data S1 [file peerj-06-5789-s002.zip › T1/Im07_Nuclei.txt]

ImageNumber	ObjectNumber	Location_Center_X	Location_Center_Y	Number_Object_Number
1	1	481.911764706	328.338235294	1
1	2	453.661417323	335.881889764	2
1	3	440.728571429	336.771428571	3
1	4	367.352112676	343.014084507	4
1	5	387.0	346.333333333	5
1	6	447.522727273	353.465909091	6
1	7	474.153846154	352.538461538	7
1	8	416.590909091	354.659090909	8
1	9	424.038461538	356.307692308	9
1	10	504.564102564	359.538461538	10
1	11	408.75	367.1875	11
1	12	490.785714286	368.446428571	12
1	13	444.382352941	368.852941176	13
1	14	549.446808511	370.14893617	14
1	15	341.073170732	370.756097561	15
1	16	552.950819672	375.262295082	16
1	17	451.987179487	377.935897436	17
1	18	403.6125	381.8	18
1	19	476.243243243	386.959459459	19
1	20	444.115384615	388.288461538	20
1	21	379.387096774	387.720430108	21
1	22	373.19047619	396.80952381	22
1	23	348.058394161	400.452554745	23
1	24	428.58	400.0	24
1	25	433.25	410.5	25
1	26	451.488095238	415.726190476	26
1	27	411.164179104	422.656716418	27
1	28	494.235294118	422.352941176	28
1	29	348.142857143	427.753246753	29
1	30	337.409090909	429.954545455	30
1	31	398.333333333	434.424242424	31
1	32	500.909090909	434.518181818	32
1	33	406.708333333	436.479166667	33
1	34	379.671875	439.546875	34
1	35	363.842857143	439.828571429	35
1	36	448.894230769	441.826923077	36
1	37	383.983606557	448.836065574	37
1	38	505.37037037	447.777777778	38
1	39	489.239316239	452.58974359	39
1	40	480.703703704	506.925925926	40
