# Supplementary material for: Assessment of the kidney and lung as immune barriers and hematopoietic sites in the invasive apple snail Pomacea canaliculata
Source: PeerJ. 2018 Oct 12;6:e5789. doi: 10.7717/peerj.5789 (PMC6187997; doi:10.7717/peerj.5789)
Supplement: Data S1 [file peerj-06-5789-s002.zip › T1/Im08_Nuclei.txt]

ImageNumber	ObjectNumber	Location_Center_X	Location_Center_Y	Number_Object_Number
1	1	645.382978723	294.893617021	1
1	2	716.905405405	299.513513514	2
1	3	635.823529412	306.573529412	3
1	4	618.644736842	326.421052632	4
1	5	414.338461538	343.476923077	5
1	6	592.734177215	342.303797468	6
1	7	428.9375	347.010416667	7
1	8	359.215686275	348.215686275	8
1	9	478.033898305	350.728813559	9
1	10	533.84375	349.390625	10
1	11	468.14516129	352.096774194	11
1	12	517.990291262	351.32038835	12
1	13	579.803030303	354.287878788	13
1	14	460.420454545	358.613636364	14
1	15	475.111111111	356.844444444	15
1	16	412.875	359.4375	16
1	17	524.819444444	359.180555556	17
1	18	427.056179775	363.303370787	18
1	19	464.395833333	362.4375	19
1	20	441.5	364.909090909	20
1	21	690.418604651	365.744186047	21
1	22	486.05	366.3	22
1	23	415.083916084	373.853146853	23
1	24	439.882352941	371.156862745	24
1	25	474.496774194	374.15483871	25
1	26	499.31372549	377.725490196	26
1	27	524.191489362	380.957446809	27
1	28	537.220338983	381.372881356	28
1	29	445.348837209	384.395348837	29
1	30	498.409448819	386.818897638	30
1	31	458.56097561	387.036585366	31
1	32	517.197530864	391.098765432	32
1	33	534.389671362	393.929577465	33
1	34	450.801801802	392.648648649	34
1	35	472.247706422	390.197247706	35
1	36	431.975903614	396.837349398	36
1	37	545.369230769	395.661538462	37
1	38	494.099173554	396.685950413	38
1	39	509.813333333	399.946666667	39
1	40	563.695652174	400.391304348	40
1	41	485.355263158	402.144736842	41
1	42	436.357142857	407.564935065	42
1	43	517.943925234	406.691588785	43
1	44	544.946902655	409.955752212	44
1	45	468.127516779	407.268456376	45
1	46	489.942307692	408.730769231	46
1	47	413.728070175	412.692982456	47
1	48	396.399209486	413.300395257	48
1	49	489.794117647	416.647058824	49
1	50	437.907692308	420.123076923	50
1	51	510.427350427	421.256410256	51
1	52	519.44	421.2	52
1	53	543.876712329	427.232876712	53
1	54	555.978723404	427.70212766	54
1	55	486.248175182	431.510948905	55
1	56	445.850574713	431.137931034	56
1	57	513.569767442	434.430232558	57
1	58	472.855263158	434.894736842	58
1	59	464.397435897	436.217948718	59
1	60	427.0	439.0	60
1	61	507.081081081	445.369369369	61
1	62	402.647482014	445.410071942	62
1	63	524.46	448.8	63
1	64	474.151260504	449.302521008	64
1	65	493.449275362	450.971014493	65
1	66	549.023809524	452.119047619	66
1	67	514.94	454.94	67
1	68	481.489361702	459.425531915	68
1	69	510.883333333	460.8	69
1	70	499.240506329	465.582278481	70
1	71	506.934065934	472.549450549	71
1	72	477.857142857	472.984126984	72
1	73	506.938461538	490.307692308	73
1	74	414.743589744	519.256410256	74
1	75	424.725	522.4	75
1	76	494.261904762	527.857142857	76
1	77	441.141414141	539.636363636	77
1	78	500.684782609	547.967391304	78
1	79	340.244897959	563.87755102	79
1	80	404.589285714	605.75	80
