# Supplementary material for: Assessment of the kidney and lung as immune barriers and hematopoietic sites in the invasive apple snail Pomacea canaliculata
Source: PeerJ. 2018 Oct 12;6:e5789. doi: 10.7717/peerj.5789 (PMC6187997; doi:10.7717/peerj.5789)
Supplement: Data S1 [file peerj-06-5789-s002.zip › T1/Im09_Nuclei.txt]

ImageNumber	ObjectNumber	Location_Center_X	Location_Center_Y	Number_Object_Number
1	1	375.166666667	154.4	1
1	2	388.795918367	168.06122449	2
1	3	400.153846154	182.538461538	3
1	4	472.62195122	207.256097561	4
1	5	498.854166667	212.916666667	5
1	6	488.618181818	219.981818182	6
1	7	547.5625	253.325	7
1	8	663.422222222	276.688888889	8
1	9	604.291666667	298.25	9
1	10	100.622222222	304.511111111	10
1	11	605.923076923	307.953846154	11
1	12	682.294117647	322.666666667	12
1	13	165.0	330.0	13
1	14	239.214285714	368.464285714	14
1	15	330.204545455	386.318181818	15
1	16	236.256410256	387.923076923	16
1	17	254.577464789	395.436619718	17
1	18	284.782608696	396.065217391	18
1	19	345.431372549	394.450980392	19
1	20	335.485714286	405.585714286	20
1	21	385.457142857	403.842857143	21
1	22	371.569444444	408.569444444	22
1	23	342.821428571	409.05952381	23
1	24	309.852272727	414.659090909	24
1	25	416.436507937	415.46031746	25
1	26	354.25433526	416.36416185	26
1	27	394.891566265	414.168674699	27
1	28	439.660377358	416.641509434	28
1	29	454.386792453	419.783018868	29
1	30	427.571428571	424.301587302	30
1	31	342.906779661	425.186440678	31
1	32	406.849206349	425.547619048	32
1	33	418.526315789	428.736842105	33
1	34	301.235294118	432.279411765	34
1	35	444.46875	434.0859375	35
1	36	454.414141414	436.404040404	36
1	37	402.203539823	437.867256637	37
1	38	459.524390244	444.329268293	38
1	39	366.962962963	443.37037037	39
1	40	508.910569106	441.894308943	40
1	41	387.38028169	445.774647887	41
1	42	361.020833333	454.708333333	42
1	43	485.882716049	451.598765432	43
1	44	505.281553398	457.398058252	44
1	45	463.78	456.06	45
1	46	546.969230769	455.923076923	46
1	47	553.218181818	460.054545455	47
1	48	404.317829457	460.875968992	48
1	49	427.37037037	465.222222222	49
1	50	334.531914894	464.755319149	50
1	51	344.946902655	467.185840708	51
1	52	394.260869565	467.652173913	52
1	53	546.0	467.467889908	53
1	54	462.008333333	467.575	54
1	55	411.88372093	468.930232558	55
1	56	404.589041096	470.917808219	56
1	57	488.851851852	474.530864198	57
1	58	357.864197531	475.50617284	58
1	59	364.624113475	477.276595745	59
1	60	426.6	478.540740741	60
1	61	316.471014493	483.224637681	61
1	62	383.06122449	485.004081633	62
1	63	500.452830189	483.537735849	63
1	64	395.418269231	488.028846154	64
1	65	348.632183908	487.896551724	65
1	66	434.47311828	486.451612903	66
1	67	536.02189781	494.430656934	67
1	68	464.870967742	493.629032258	68
1	69	566.956989247	498.139784946	69
1	70	447.612244898	495.897959184	70
1	71	503.703125	495.875	71
1	72	519.549450549	501.153846154	72
1	73	434.340425532	502.170212766	73
1	74	351.109756098	504.780487805	74
1	75	390.466019417	505.368932039	75
1	76	408.383116883	503.525974026	76
1	77	547.573033708	505.853932584	77
1	78	453.622222222	511.1	78
1	79	522.343558282	510.63190184	79
1	80	462.089285714	511.553571429	80
1	81	543.710144928	515.760869565	81
1	82	509.291139241	515.126582278	82
1	83	463.206896552	517.344827586	83
1	84	498.716535433	515.74015748	84
1	85	604.209677419	518.596774194	85
1	86	477.174757282	521.873786408	86
1	87	564.570175439	522.605263158	87
1	88	522.053333333	523.266666667	88
1	89	376.137931034	525.517241379	89
1	90	451.35	529.325	90
1	91	487.79389313	530.297709924	91
1	92	471.272727273	535.181818182	92
1	93	526.115702479	532.710743802	93
1	94	603.277227723	533.633663366	94
1	95	573.421686747	534.072289157	95
1	96	452.017241379	539.017241379	96
1	97	482.298969072	541.958762887	97
1	98	519.125	542.108333333	98
1	99	486.413043478	554.695652174	99
1	100	547.726027397	554.205479452	100
1	101	556.244897959	556.775510204	101
1	102	513.660377358	557.169811321	102
1	103	615.587301587	559.285714286	103
1	104	465.166666667	560.909090909	104
1	105	592.434343434	560.202020202	105
1	106	475.109756098	563.146341463	106
1	107	562.1125	565.4	107
1	108	619.363636364	566.25	108
1	109	572.118811881	569.514851485	109
1	110	556.222222222	573.166666667	110
1	111	525.831325301	573.626506024	111
1	112	591.659574468	577.872340426	112
1	113	536.703125	580.984375	113
