# Supplementary material for: Assessment of the kidney and lung as immune barriers and hematopoietic sites in the invasive apple snail Pomacea canaliculata
Source: PeerJ. 2018 Oct 12;6:e5789. doi: 10.7717/peerj.5789 (PMC6187997; doi:10.7717/peerj.5789)
Supplement: Data S1 [file peerj-06-5789-s002.zip › T1/Im10_Nuclei.txt]

ImageNumber	ObjectNumber	Location_Center_X	Location_Center_Y	Number_Object_Number
1	1	662.205128205	138.820512821	1
1	2	560.218181818	175.345454545	2
1	3	477.796747967	183.87804878	3
1	4	560.0625	196.2875	4
1	5	467.255813953	199.11627907	5
1	6	501.765957447	208.489361702	6
1	7	528.340425532	210.617021277	7
1	8	510.076086957	215.195652174	8
1	9	572.519480519	224.623376623	9
1	10	588.5	226.369565217	10
1	11	518.171052632	228.730263158	11
1	12	505.075471698	228.0	12
1	13	516.601626016	244.699186992	13
1	14	543.030769231	248.887179487	14
1	15	580.209677419	248.983870968	15
1	16	589.718446602	251.417475728	16
1	17	473.614754098	257.352459016	17
1	18	552.340206186	255.896907216	18
1	19	568.885416667	258.708333333	19
1	20	610.632653061	259.979591837	20
1	21	537.172727273	264.627272727	21
1	22	503.258278146	268.165562914	22
1	23	485.75	272.31	23
1	24	597.443396226	272.349056604	24
1	25	538.321428571	274.773809524	25
1	26	530.067307692	276.528846154	26
1	27	579.636363636	281.590909091	27
1	28	560.440860215	282.623655914	28
1	29	590.231578947	285.115789474	29
1	30	498.861386139	287.396039604	30
1	31	519.941176471	286.482352941	31
1	32	533.282051282	289.538461538	32
1	33	483.636363636	293.310606061	33
1	34	520.145833333	297.583333333	34
1	35	533.398305085	298.008474576	35
1	36	514.661290323	307.0	36
1	37	585.579365079	306.650793651	37
1	38	465.67816092	307.390804598	38
1	39	486.540540541	311.621621622	39
1	40	568.929411765	311.623529412	40
1	41	507.873134328	317.47761194	41
1	42	566.825806452	319.15483871	42
1	43	494.037735849	322.283018868	43
1	44	495.385093168	329.068322981	44
1	45	519.570707071	330.348484848	45
1	46	584.495798319	332.12605042	46
1	47	539.857142857	342.346938776	47
1	48	466.4	342.65	48
1	49	573.948717949	344.384615385	49
1	50	504.958333333	349.819444444	50
1	51	431.923076923	351.317307692	51
1	52	547.671428571	352.028571429	52
1	53	540.705882353	355.450980392	53
1	54	480.75	356.174418605	54
1	55	453.148148148	359.055555556	55
1	56	497.082191781	357.616438356	56
1	57	558.937219731	368.188340807	57
1	58	174.089285714	367.607142857	58
1	59	429.941860465	367.511627907	59
1	60	461.072	367.336	60
1	61	486.618705036	369.690647482	61
1	62	417.376811594	370.52173913	62
1	63	452.349206349	370.126984127	63
1	64	502.060606061	370.439393939	64
1	65	446.546511628	374.0	65
1	66	436.469565217	378.069565217	66
1	67	512.294520548	378.732876712	67
1	68	411.18556701	378.412371134	68
1	69	521.49122807	385.675438596	69
1	70	378.722772277	387.435643564	70
1	71	557.886956522	389.460869565	71
1	72	525.777777778	395.296296296	72
1	73	403.02	394.73	73
1	74	353.50877193	396.561403509	74
1	75	384.472972973	407.391891892	75
1	76	477.620155039	408.751937984	76
1	77	364.905660377	412.075471698	77
1	78	558.9	415.311111111	78
1	79	381.727272727	415.2	79
1	80	183.425	416.25	80
1	81	425.333333333	417.37254902	81
1	82	438.211382114	420.975609756	82
1	83	349.678832117	424.350364964	83
1	84	280.281481481	429.688888889	84
1	85	270.103448276	429.068965517	85
1	86	387.88590604	427.979865772	86
1	87	237.103448276	429.517241379	87
1	88	339.138888889	431.7	88
1	89	296.556521739	429.513043478	89
1	90	424.739130435	432.043478261	90
1	91	394.526315789	435.771929825	91
1	92	320.240601504	436.586466165	92
1	93	260.954545455	440.118181818	93
1	94	371.873873874	442.459459459	94
1	95	213.380952381	441.841269841	95
1	96	313.170940171	446.051282051	96
1	97	328.695652174	449.634782609	97
1	98	189.480769231	451.846153846	98
1	99	354.10483871	453.879032258	99
1	100	281.972727273	454.372727273	100
1	101	426.345132743	451.778761062	101
1	102	316.571428571	454.976190476	102
1	103	370.944444444	457.388888889	103
1	104	249.544117647	461.029411765	104
1	105	303.526315789	461.0	105
1	106	210.166666667	462.071428571	106
1	107	284.295081967	464.852459016	107
1	108	435.743589744	467.179487179	108
1	109	346.88	467.16	109
1	110	362.991150442	466.079646018	110
1	111	221.435483871	468.951612903	111
1	112	251.772277228	472.584158416	112
1	113	330.25	472.5	113
1	114	239.254545455	474.818181818	114
1	115	434.967741935	474.838709677	115
1	116	260.02247191	477.078651685	116
1	117	337.130434783	479.934782609	117
1	118	259.437810945	488.2039801	118
1	119	353.744186047	486.953488372	119
1	120	296.785714286	490.80952381	120
1	121	320.039215686	491.568627451	121
1	122	274.3	492.38	122
1	123	277.012987013	500.337662338	123
1	124	283.03030303	511.535353535	124
1	125	244.546666667	513.8	125
1	126	330.132653061	518.336734694	126
1	127	279.289855072	522.927536232	127
1	128	270.45631068	526.524271845	128
1	129	300.697478992	540.386554622	129
1	130	310.981651376	541.467889908	130
1	131	255.76635514	543.560747664	131
1	132	328.4	543.114285714	132
1	133	265.436619718	546.042253521	133
1	134	286.84496124	555.263565891	134
1	135	309.086956522	562.152173913	135
1	136	242.449438202	575.168539326	136
1	137	268.163461538	577.211538462	137
1	138	278.806818182	583.886363636	138
1	139	260.629032258	581.225806452	139
1	140	311.411764706	583.0	140
1	141	290.120689655	596.120689655	141
1	142	286.011904762	607.797619048	142
1	143	241.253968254	615.904761905	143
1	144	312.517857143	621.089285714	144
1	145	327.804597701	626.298850575	145
1	146	253.235294118	635.058823529	146
1	147	273.023255814	643.465116279	147
