# Supplementary material for: Assessment of the kidney and lung as immune barriers and hematopoietic sites in the invasive apple snail Pomacea canaliculata
Source: PeerJ. 2018 Oct 12;6:e5789. doi: 10.7717/peerj.5789 (PMC6187997; doi:10.7717/peerj.5789)
Supplement: Data S1 [file peerj-06-5789-s002.zip › T1/Im16_Nuclei.txt]

ImageNumber	ObjectNumber	Location_Center_X	Location_Center_Y	Number_Object_Number
1	1	296.777777778	85.5777777778	1
1	2	475.752688172	126.935483871	2
1	3	455.802469136	309.851851852	3
1	4	370.744186047	311.372093023	4
1	5	376.822580645	319.661290323	5
1	6	360.882882883	321.648648649	6
1	7	314.12849162	335.988826816	7
1	8	368.277227723	337.0	8
1	9	334.56097561	336.073170732	9
1	10	411.179104478	337.164179104	10
1	11	387.743589744	341.384615385	11
1	12	302.684563758	340.845637584	12
1	13	342.87804878	345.585365854	13
1	14	396.789473684	350.639097744	14
1	15	426.636363636	351.281818182	15
1	16	339.546666667	352.08	16
1	17	383.972727273	355.045454545	17
1	18	307.746268657	358.029850746	18
1	19	368.933333333	358.166666667	19
1	20	352.87962963	358.722222222	20
1	21	327.162601626	363.601626016	21
1	22	365.296610169	368.042372881	22
1	23	383.650943396	368.613207547	23
1	24	425.825	368.95	24
1	25	389.366197183	384.070422535	25
1	26	403.303921569	390.176470588	26
1	27	336.402061856	391.948453608	27
1	28	361.625	399.927083333	28
1	29	339.097222222	403.486111111	29
1	30	350.139240506	405.012658228	30
1	31	391.811881188	406.168316832	31
1	32	422.180645161	404.967741935	32
1	33	341.32183908	413.574712644	33
1	34	362.755725191	413.442748092	34
1	35	457.708333333	413.166666667	35
1	36	389.047619048	416.428571429	36
1	37	423.833333333	416.726190476	37
1	38	317.6125	420.2875	38
1	39	482.721311475	420.836065574	39
1	40	354.892857143	422.607142857	40
1	41	395.820754717	424.377358491	41
1	42	524.056179775	425.719101124	42
1	43	467.356521739	427.095652174	43
1	44	440.19047619	428.777777778	44
1	45	378.288888889	432.133333333	45
1	46	414.664122137	435.396946565	46
1	47	484.913793103	435.689655172	47
1	48	365.564516129	437.35483871	48
1	49	372.590909091	438.204545455	49
1	50	460.23255814	438.418604651	50
1	51	341.858974359	438.282051282	51
1	52	401.323809524	441.79047619	52
1	53	306.111842105	445.421052632	53
1	54	454.940298507	444.895522388	54
1	55	477.069767442	445.906976744	55
1	56	470.784810127	451.670886076	56
1	57	383.046153846	453.261538462	57
1	58	423.108695652	452.47826087	58
1	59	353.257731959	454.979381443	59
1	60	385.714285714	459.793650794	60
1	61	428.172839506	461.444444444	61
1	62	399.076923077	462.395604396	62
1	63	336.789473684	464.035087719	63
1	64	351.401515152	462.840909091	64
1	65	459.034013605	467.496598639	65
1	66	397.460526316	475.697368421	66
1	67	517.760869565	476.739130435	67
1	68	371.821428571	478.285714286	68
1	69	407.609022556	482.112781955	69
1	70	392.150537634	484.344086022	70
1	71	364.459016393	487.37704918	71
1	72	321.974683544	491.240506329	72
1	73	422.0	497.966666667	73
1	74	454.38	506.56	74
1	75	560.539473684	532.039473684	75
1	76	591.625	580.125	76
