# Supplementary material for: Assessment of the kidney and lung as immune barriers and hematopoietic sites in the invasive apple snail Pomacea canaliculata
Source: PeerJ. 2018 Oct 12;6:e5789. doi: 10.7717/peerj.5789 (PMC6187997; doi:10.7717/peerj.5789)
Supplement: Data S1 [file peerj-06-5789-s002.zip › T2/Im11_Nuclei.txt]

ImageNumber	ObjectNumber	Location_Center_X	Location_Center_Y	Number_Object_Number
1	1	464.025641026	15.5384615385	1
1	2	684.689655172	137.482758621	2
1	3	405.700680272	150.870748299	3
1	4	475.369230769	160.046153846	4
1	5	501.520408163	162.295918367	5
1	6	691.555555556	162.428571429	6
1	7	421.701754386	166.666666667	7
1	8	492.059405941	167.792079208	8
1	9	456.658536585	175.479674797	9
1	10	436.215384615	177.192307692	10
1	11	384.925925926	176.425925926	11
1	12	380.215189873	180.392405063	12
1	13	476.311111111	184.177777778	13
1	14	525.959302326	187.994186047	14
1	15	483.281818182	185.390909091	15
1	16	406.768	189.136	16
1	17	489.689655172	189.24137931	17
1	18	504.881889764	191.228346457	18
1	19	453.844262295	196.62295082	19
1	20	759.14516129	199.967741935	20
1	21	404.9	201.866666667	21
1	22	433.653465347	204.653465347	22
1	23	453.339506173	206.345679012	23
1	24	671.53030303	208.666666667	24
1	25	422.066037736	210.669811321	25
1	26	454.705128205	221.474358974	26
1	27	431.10483871	223.443548387	27
1	28	465.053097345	223.159292035	28
1	29	519.773913043	221.27826087	29
1	30	418.640625	225.3046875	30
1	31	506.547619048	227.285714286	31
1	32	438.385321101	231.04587156	32
1	33	482.685279188	227.482233503	33
1	34	465.803030303	243.404040404	34
1	35	405.412790698	242.98255814	35
1	36	483.848	241.392	36
1	37	446.069767442	247.976744186	37
1	38	513.272727273	251.079545455	38
1	39	502.531914894	251.886524823	39
1	40	532.647798742	262.924528302	40
1	41	445.3125	263.142857143	41
1	42	458.804232804	260.571428571	42
1	43	485.302816901	260.352112676	43
1	44	506.545454545	261.803030303	44
1	45	509.578947368	267.273684211	45
1	46	474.044776119	278.582089552	46
1	47	708.215909091	282.090909091	47
1	48	520.107784431	283.425149701	48
1	49	596.450381679	283.86259542	49
1	50	476.303703704	293.444444444	50
1	51	551.6	292.16	51
1	52	450.194805195	297.071428571	52
1	53	466.142857143	305.014285714	53
1	54	512.878947368	310.536842105	54
1	55	545.258064516	312.516129032	55
1	56	536.349514563	315.922330097	56
1	57	418.102857143	318.428571429	57
1	58	398.56043956	321.032967033	58
1	59	516.991452991	324.008547009	59
1	60	480.868020305	323.055837563	60
1	61	644.798701299	332.038961039	61
1	62	468.585714286	335.828571429	62
1	63	462.942857143	340.438095238	63
1	64	541.929577465	343.887323944	64
1	65	453.59375	347.34375	65
1	66	417.010752688	350.311827957	66
1	67	406.0	350.471698113	67
1	68	491.711864407	349.016949153	68
1	69	484.401459854	351.562043796	69
1	70	512.081632653	352.979591837	70
1	71	466.329896907	356.164948454	71
1	72	545.130742049	353.067137809	72
1	73	411.163461538	357.875	73
1	74	347.146067416	359.348314607	74
1	75	649.192307692	359.682692308	75
1	76	504.251908397	360.045801527	76
1	77	469.5	370.033980583	77
1	78	384.038043478	372.135869565	78
1	79	498.892156863	374.12745098	79
1	80	639.590909091	372.636363636	80
1	81	619.737288136	375.127118644	81
1	82	484.57037037	375.822222222	82
1	83	399.364864865	379.587837838	83
1	84	431.021276596	383.244680851	84
1	85	528.659340659	382.472527473	85
1	86	464.68202765	386.483870968	86
1	87	548.319148936	390.893617021	87
1	88	597.184210526	390.25	88
1	89	505.311557789	394.959798995	89
1	90	433.012738854	391.108280255	90
1	91	538.009345794	394.58411215	91
1	92	484.868421053	393.043859649	92
1	93	553.222222222	394.407407407	93
1	94	342.054187192	398.399014778	94
1	95	562.688888889	404.377777778	95
1	96	569.212765957	406.021276596	96
1	97	500.98540146	407.912408759	97
1	98	515.373417722	407.784810127	98
1	99	637.663716814	411.327433628	99
1	100	698.028985507	411.869565217	100
1	101	415.217647059	414.858823529	101
1	102	440.521978022	417.307692308	102
1	103	462.517241379	418.045977011	103
1	104	425.482352941	419.8	104
1	105	527.606896552	422.531034483	105
1	106	503.193877551	424.397959184	106
1	107	571.952380952	426.493506494	107
1	108	407.513043478	429.982608696	108
1	109	514.468571429	428.32	109
1	110	461.9765625	430.390625	110
1	111	490.195488722	430.518796992	111
1	112	363.615384615	432.679487179	112
1	113	437.136363636	432.636363636	113
1	114	503.282608696	433.913043478	114
1	115	366.116666667	440.216666667	115
1	116	574.713178295	441.317829457	116
1	117	589.934782609	448.793478261	117
1	118	341.630057803	446.531791908	118
1	119	414.168918919	447.635135135	119
1	120	506.701754386	449.245614035	120
1	121	499.488888889	450.4	121
1	122	491.023255814	452.139534884	122
1	123	444.380952381	454.666666667	123
1	124	338.623036649	455.534031414	124
1	125	432.413333333	461.186666667	125
1	126	412.079545455	461.551136364	126
1	127	472.112149533	465.140186916	127
1	128	594.900900901	466.540540541	128
1	129	290.262295082	467.327868852	129
1	130	451.5	467.833333333	130
1	131	350.857142857	469.0	131
1	132	484.902702703	476.054054054	132
1	133	368.6640625	478.7578125	133
1	134	423.573333333	483.22	134
1	135	404.614035088	484.245614035	135
1	136	509.735099338	490.42384106	136
1	137	350.811659193	491.0	137
1	138	378.5	498.033333333	138
1	139	425.471264368	496.482758621	139
1	140	450.338983051	499.491525424	140
1	141	379.890410959	508.328767123	141
1	142	371.894366197	514.056338028	142
1	143	345.677419355	514.922580645	143
1	144	386.366197183	514.0	144
1	145	559.947368421	516.263157895	145
1	146	404.010526316	517.4	146
1	147	471.447058824	518.141176471	147
1	148	281.806451613	518.596774194	148
1	149	449.119047619	520.277777778	149
1	150	323.106382979	525.319148936	150
1	151	301.582417582	526.43956044	151
1	152	426.494252874	530.948275862	152
1	153	467.551020408	530.578231293	153
1	154	409.45	532.966666667	154
1	155	504.211538462	533.451923077	155
1	156	446.84496124	537.558139535	156
1	157	581.372881356	538.050847458	157
1	158	349.760869565	538.402173913	158
1	159	393.201680672	545.134453782	159
1	160	481.843283582	546.626865672	160
1	161	210.246575342	546.328767123	161
1	162	455.819047619	548.952380952	162
1	163	302.5	550.5	163
1	164	363.173652695	551.245508982	164
1	165	285.048387097	554.274193548	165
1	166	596.861702128	556.170212766	166
1	167	396.650684932	557.178082192	167
1	168	213.448717949	562.282051282	168
1	169	321.028301887	562.41509434	169
1	170	383.522875817	572.045751634	170
1	171	313.942028986	576.246376812	171
1	172	306.956043956	579.142857143	172
1	173	335.8625	583.0125	173
1	174	310.306818182	596.909090909	174
1	175	364.813664596	599.043478261	175
1	176	608.737864078	597.601941748	176
1	177	355.397260274	615.561643836	177
1	178	380.697674419	618.046511628	178
1	179	298.609195402	621.735632184	179
1	180	584.5	630.0	180
1	181	314.0	646.712643678	181
1	182	231.4625	649.825	182
1	183	318.65	733.675	183
