# Supplementary material for: Assessment of the kidney and lung as immune barriers and hematopoietic sites in the invasive apple snail Pomacea canaliculata
Source: PeerJ. 2018 Oct 12;6:e5789. doi: 10.7717/peerj.5789 (PMC6187997; doi:10.7717/peerj.5789)
Supplement: Data S1 [file peerj-06-5789-s002.zip › T2/Im12_Nuclei.txt]

ImageNumber	ObjectNumber	Location_Center_X	Location_Center_Y	Number_Object_Number
1	1	442.105263158	4.77631578947	1
1	2	198.493506494	9.88311688312	2
1	3	246.6	13.7263157895	3
1	4	316.097222222	25.25	4
1	5	238.629213483	31.2134831461	5
1	6	335.531914894	33.8085106383	6
1	7	208.65	35.025	7
1	8	352.517647059	38.9235294118	8
1	9	411.271428571	37.9285714286	9
1	10	416.47826087	43.2826086957	10
1	11	236.418181818	46.4181818182	11
1	12	484.303278689	44.9918032787	12
1	13	376.133333333	51.025	13
1	14	342.183544304	58.2025316456	14
1	15	188.072916667	56.9375	15
1	16	324.871559633	60.1559633028	16
1	17	217.48255814	80.1569767442	17
1	18	355.607142857	83.5178571429	18
1	19	206.486111111	91.8425925926	19
1	20	353.785714286	101.026785714	20
1	21	286.684210526	102.776315789	21
1	22	303.783333333	120.733333333	22
1	23	199.351351351	139.256756757	23
1	24	244.205357143	146.535714286	24
1	25	302.278911565	151.993197279	25
1	26	254.105263158	174.763157895	26
1	27	278.471264368	174.833333333	27
1	28	297.659574468	175.361702128	28
1	29	302.612903226	184.112903226	29
1	30	311.038834951	181.883495146	30
1	31	282.107142857	183.214285714	31
1	32	268.866666667	186.422222222	32
1	33	3.28333333333	190.4	33
1	34	268.127659574	209.144680851	34
1	35	272.867403315	224.928176796	35
1	36	230.054545455	232.836363636	36
1	37	267.192982456	243.114035088	37
1	38	245.505154639	243.319587629	38
1	39	270.756097561	250.073170732	39
1	40	252.838709677	253.322580645	40
1	41	363.730769231	256.480769231	41
1	42	328.5125	261.45	42
1	43	354.354330709	265.078740157	43
1	44	445.408888889	262.088888889	44
1	45	426.136645963	267.52173913	45
1	46	385.756097561	271.12195122	46
1	47	315.290909091	272.351515152	47
1	48	278.367816092	282.068965517	48
1	49	331.942965779	278.463878327	49
1	50	360.56557377	280.483606557	50
1	51	384.734693878	277.790816327	51
1	52	369.338461538	288.923076923	52
1	53	421.171232877	286.808219178	53
1	54	332.715789474	291.010526316	54
1	55	412.945054945	293.901098901	55
1	56	419.386363636	294.340909091	56
1	57	391.803030303	293.829545455	57
1	58	277.064777328	297.991902834	58
1	59	435.872340426	299.989361702	59
1	60	360.137254902	301.901960784	60
1	61	428.057471264	304.689655172	61
1	62	341.536585366	312.304878049	62
1	63	396.212290503	315.525139665	63
1	64	334.561290323	318.767741935	64
1	65	459.053254438	319.431952663	65
1	66	377.40562249	318.706827309	66
1	67	391.024630542	328.448275862	67
1	68	426.8125	338.375	68
1	69	359.021505376	340.11827957	69
1	70	403.634304207	343.970873786	70
1	71	301.452830189	361.471698113	71
1	72	463.5	362.0	72
1	73	396.111888112	364.891608392	73
1	74	373.564516129	369.556451613	74
1	75	328.386075949	381.936708861	75
1	76	383.576271186	384.847457627	76
1	77	474.597826087	395.559782609	77
1	78	369.027272727	396.418181818	78
1	79	446.567901235	402.567901235	79
1	80	329.0	403.5	80
1	81	340.757894737	403.863157895	81
1	82	442.723004695	411.671361502	82
1	83	487.5	420.577777778	83
1	84	451.232209738	437.217228464	84
1	85	460.096774194	452.437788018	85
1	86	284.41322314	454.760330579	86
1	87	501.714285714	460.204081633	87
1	88	342.830188679	457.547169811	88
1	89	583.285714286	457.793650794	89
1	90	380.258064516	457.35483871	90
1	91	345.0	467.25	91
1	92	382.935483871	474.974193548	92
1	93	348.913294798	497.843930636	93
1	94	403.853333333	497.113333333	94
1	95	352.659090909	507.136363636	95
1	96	463.303030303	511.111111111	96
1	97	339.082191781	513.773972603	97
1	98	377.333333333	514.382978723	98
1	99	456.673267327	516.584158416	99
1	100	352.192982456	522.885964912	100
1	101	373.253164557	525.291139241	101
1	102	386.708737864	522.980582524	102
1	103	482.685863874	546.031413613	103
1	104	421.44047619	548.0	104
1	105	455.983240223	552.351955307	105
1	106	446.304812834	558.203208556	106
1	107	330.63559322	588.186440678	107
1	108	464.647058824	606.352941176	108
1	109	357.86	628.43	109
1	110	461.366666667	629.55	110
1	111	474.087719298	641.98245614	111
1	112	468.234042553	643.936170213	112
1	113	505.085470085	648.52991453	113
1	114	474.96	649.28	114
1	115	522.386138614	679.584158416	115
1	116	461.293333333	693.533333333	116
1	117	440.897727273	695.431818182	117
1	118	530.517241379	708.931034483	118
1	119	521.046728972	713.056074766	119
1	120	329.909090909	735.318181818	120
1	121	447.42	768.62	121
