# Supplementary material for: Assessment of the kidney and lung as immune barriers and hematopoietic sites in the invasive apple snail Pomacea canaliculata
Source: PeerJ. 2018 Oct 12;6:e5789. doi: 10.7717/peerj.5789 (PMC6187997; doi:10.7717/peerj.5789)
Supplement: Data S1 [file peerj-06-5789-s002.zip › T2/Im13_Nuclei.txt]

ImageNumber	ObjectNumber	Location_Center_X	Location_Center_Y	Number_Object_Number
1	1	365.857142857	17.1632653061	1
1	2	301.138461538	58.4461538462	2
1	3	492.275862069	58.7068965517	3
1	4	436.133333333	66.4	4
1	5	404.333333333	68.5	5
1	6	432.049019608	72.9509803922	6
1	7	441.024	82.312	7
1	8	391.237113402	94.2164948454	8
1	9	367.869565217	101.260869565	9
1	10	395.434782609	101.869565217	10
1	11	317.581967213	120.442622951	11
1	12	347.846666667	121.686666667	12
1	13	393.489795918	124.734693878	13
1	14	387.891304348	129.02173913	14
1	15	353.162698413	144.222222222	15
1	16	386.348484848	145.333333333	16
1	17	430.641975309	147.444444444	17
1	18	377.685714286	146.271428571	18
1	19	369.418181818	151.472727273	19
1	20	361.366666667	153.066666667	20
1	21	473.3	153.25	21
1	22	447.443396226	162.235849057	22
1	23	453.489361702	163.234042553	23
1	24	392.736842105	165.14619883	24
1	25	382.104	169.144	25
1	26	449.066666667	171.333333333	26
1	27	357.060344828	171.379310345	27
1	28	422.698412698	173.698412698	28
1	29	317.033783784	174.290540541	29
1	30	330.821138211	177.032520325	30
1	31	389.8125	178.5125	31
1	32	383.714285714	187.333333333	32
1	33	443.589928058	189.928057554	33
1	34	309.21574344	191.70845481	34
1	35	352.276923077	199.092307692	35
1	36	364.703225806	202.670967742	36
1	37	421.0	200.6	37
1	38	380.571428571	209.417582418	38
1	39	329.437037037	215.148148148	39
1	40	461.401709402	217.606837607	40
1	41	371.898876404	218.797752809	41
1	42	350.805755396	222.007194245	42
1	43	400.840989399	227.275618375	43
1	44	341.571428571	229.952380952	44
1	45	235.985714286	235.871428571	45
1	46	293.888888889	238.622222222	46
1	47	252.166666667	240.404761905	47
1	48	372.226666667	245.413333333	48
1	49	389.015503876	247.558139535	49
1	50	226.273584906	247.547169811	50
1	51	425.194444444	248.407407407	51
1	52	381.225352113	250.85915493	52
1	53	357.5	256.280487805	53
1	54	340.207792208	265.188311688	54
1	55	412.515625	263.90625	55
1	56	370.341880342	263.487179487	56
1	57	395.933333333	268.377777778	57
1	58	233.619047619	273.111111111	58
1	59	286.85840708	273.256637168	59
1	60	463.022222222	272.988888889	60
1	61	328.205882353	276.22875817	61
1	62	362.375478927	280.616858238	62
1	63	406.090225564	278.338345865	63
1	64	488.372881356	280.338983051	64
1	65	426.358024691	282.160493827	65
1	66	300.834677419	290.201612903	66
1	67	291.459016393	291.557377049	67
1	68	388.671171171	289.990990991	68
1	69	333.903061224	294.918367347	69
1	70	410.901709402	292.482905983	70
1	71	454.52688172	295.075268817	71
1	72	359.140495868	299.785123967	72
1	73	253.918918919	302.881081081	73
1	74	378.617977528	305.97752809	74
1	75	397.516129032	305.516129032	75
1	76	422.541237113	308.654639175	76
1	77	385.96969697	311.939393939	77
1	78	285.395973154	313.10738255	78
1	79	371.166666667	317.128205128	79
1	80	324.911458333	317.697916667	80
1	81	396.668393782	320.393782383	81
1	82	235.781954887	322.443609023	82
1	83	370.561538462	328.4	83
1	84	318.438095238	331.314285714	84
1	85	294.957142857	331.6	85
1	86	413.558558559	333.963963964	86
1	87	334.309677419	336.729032258	87
1	88	358.723905724	335.683501684	88
1	89	253.47826087	345.217391304	89
1	90	233.351724138	348.2	90
1	91	420.92173913	347.426086957	91
1	92	330.166666667	346.794117647	92
1	93	385.69787234	348.612765957	93
1	94	405.626506024	348.951807229	94
1	95	464.653543307	349.68503937	95
1	96	494.581699346	351.091503268	96
1	97	274.051282051	353.820512821	97
1	98	296.578947368	355.451754386	98
1	99	264.512195122	357.268292683	99
1	100	365.034482759	361.110344828	100
1	101	385.0390625	361.2890625	101
1	102	431.522727273	359.789772727	102
1	103	445.656716418	361.358208955	103
1	104	315.122171946	362.556561086	104
1	105	274.2	369.592	105
1	106	376.005376344	367.946236559	106
1	107	335.460992908	370.503546099	107
1	108	404.138075314	367.368200837	108
1	109	438.718309859	367.957746479	109
1	110	268.462686567	380.119402985	110
1	111	357.331983806	378.052631579	111
1	112	244.685483871	385.322580645	112
1	113	374.93220339	382.491525424	113
1	114	365.231788079	388.40397351	114
1	115	327.926229508	385.618852459	115
1	116	376.031914894	389.776595745	116
1	117	405.441558442	386.090909091	117
1	118	395.644859813	393.228971963	118
1	119	418.834394904	396.401273885	119
1	120	355.703225806	400.406451613	120
1	121	202.242718447	408.27184466	121
1	122	347.671232877	409.219178082	122
1	123	225.8125	420.347222222	123
1	124	249.446808511	419.936170213	124
1	125	465.534722222	421.395833333	125
1	126	336.801886792	420.839622642	126
1	127	359.181818182	423.836363636	127
1	128	314.478873239	428.816901408	128
1	129	227.684210526	429.144736842	129
1	130	267.108910891	434.623762376	130
1	131	387.380434783	432.52173913	131
1	132	393.184210526	430.728070175	132
1	133	484.56	437.976	133
1	134	215.21875	438.927083333	134
1	135	276.580246914	438.783950617	135
1	136	418.722222222	449.05	136
1	137	216.058823529	449.544117647	137
1	138	403.393939394	451.075757576	138
1	139	353.586666667	456.96	139
1	140	406.302158273	459.143884892	140
1	141	199.894230769	459.019230769	141
1	142	291.572368421	461.565789474	142
1	143	413.508196721	459.93442623	143
1	144	452.2	463.233333333	144
1	145	401.097222222	478.375	145
1	146	419.255319149	479.226950355	146
1	147	262.862068966	489.735632184	147
1	148	256.807692308	490.711538462	148
1	149	368.149253731	493.664179104	149
1	150	511.377192982	505.324561404	150
1	151	381.919354839	503.040322581	151
1	152	389.786885246	510.393442623	152
1	153	291.554621849	516.941176471	153
1	154	445.493333333	520.533333333	154
1	155	390.0	523.441558442	155
1	156	466.85	535.041666667	156
1	157	413.375	538.464285714	157
1	158	523.686567164	543.514925373	158
1	159	475.165644172	543.828220859	159
1	160	268.428571429	555.226190476	160
1	161	442.262008734	559.336244541	161
1	162	531.825174825	563.342657343	162
1	163	484.792682927	573.646341463	163
1	164	502.885057471	602.442528736	164
1	165	460.254237288	612.516949153	165
1	166	496.71641791	627.164179104	166
1	167	503.469387755	627.102040816	167
1	168	271.818965517	636.068965517	168
1	169	292.65625	644.3125	169
1	170	332.166666667	651.5	170
1	171	498.972222222	664.375	171
1	172	223.907407407	666.018518519	172
1	173	299.4	669.5125	173
1	174	494.7875	675.5	174
1	175	440.173913043	682.739130435	175
1	176	453.396825397	699.19047619	176
1	177	508.303571429	716.267857143	177
1	178	395.5	771.111111111	178
1	179	441.849315068	790.821917808	179
