# Supplementary material for: Assessment of the kidney and lung as immune barriers and hematopoietic sites in the invasive apple snail Pomacea canaliculata
Source: PeerJ. 2018 Oct 12;6:e5789. doi: 10.7717/peerj.5789 (PMC6187997; doi:10.7717/peerj.5789)
Supplement: Data S1 [file peerj-06-5789-s002.zip › T2/Im14_Nuclei.txt]

ImageNumber	ObjectNumber	Location_Center_X	Location_Center_Y	Number_Object_Number
1	1	454.46969697	119.181818182	1
1	2	270.315789474	174.877192982	2
1	3	358.793478261	188.880434783	3
1	4	330.230769231	214.030769231	4
1	5	223.25	218.884615385	5
1	6	260.948979592	225.642857143	6
1	7	226.864197531	227.543209877	7
1	8	427.016949153	241.169491525	8
1	9	280.872340426	241.393617021	9
1	10	250.916666667	248.066666667	10
1	11	264.902912621	249.737864078	11
1	12	274.06185567	253.845360825	12
1	13	300.0	254.62992126	13
1	14	326.557823129	260.299319728	14
1	15	260.537190083	266.181818182	15
1	16	285.316326531	268.887755102	16
1	17	330.548780488	271.926829268	17
1	18	272.171428571	274.414285714	18
1	19	429.946428571	274.178571429	19
1	20	399.571428571	278.377142857	20
1	21	297.158878505	278.878504673	21
1	22	302.806122449	285.602040816	22
1	23	314.606896552	285.668965517	23
1	24	268.739130435	293.195652174	24
1	25	359.015209125	293.745247148	25
1	26	251.102564103	298.846153846	26
1	27	452.875	298.072916667	27
1	28	334.525547445	301.883211679	28
1	29	300.617449664	304.946308725	29
1	30	382.684615385	302.192307692	30
1	31	271.392857143	305.991071429	31
1	32	479.257352941	314.764705882	32
1	33	345.131034483	313.524137931	33
1	34	328.398843931	314.543352601	34
1	35	304.930434783	318.973913043	35
1	36	387.689189189	321.081081081	36
1	37	487.80952381	319.682539683	37
1	38	396.135135135	327.040540541	38
1	39	312.666666667	328.510416667	39
1	40	380.619047619	328.180952381	40
1	41	330.032388664	329.412955466	41
1	42	369.828703704	328.74537037	42
1	43	300.0	335.442622951	43
1	44	329.75	340.948275862	44
1	45	402.333333333	348.022988506	45
1	46	287.223076923	350.907692308	46
1	47	420.744680851	348.645390071	47
1	48	353.52027027	350.418918919	48
1	49	386.48	355.28	49
1	50	786.648148148	353.962962963	50
1	51	264.333333333	356.209876543	51
1	52	310.281045752	355.745098039	52
1	53	345.519230769	360.58974359	53
1	54	250.383458647	362.0	54
1	55	464.346666667	360.54	55
1	56	443.796610169	361.021186441	56
1	57	727.726027397	361.520547945	57
1	58	382.272	366.213333333	58
1	59	286.073529412	368.661764706	59
1	60	349.331395349	372.680232558	60
1	61	462.926380368	373.030674847	61
1	62	324.291139241	373.455696203	62
1	63	724.394495413	374.339449541	63
1	64	396.97826087	377.467391304	64
1	65	308.677777778	379.688888889	65
1	66	176.857142857	380.591836735	66
1	67	234.369565217	380.217391304	67
1	68	377.614678899	377.391437309	68
1	69	292.858585859	379.934343434	69
1	70	413.50212766	382.965957447	70
1	71	242.036363636	384.563636364	71
1	72	364.202898551	382.149758454	72
1	73	716.245283019	383.924528302	73
1	74	393.245614035	386.877192982	74
1	75	694.295081967	392.196721311	75
1	76	336.085106383	390.893617021	76
1	77	429.182926829	392.719512195	77
1	78	462.258333333	393.791666667	78
1	79	626.72972973	397.391891892	79
1	80	327.484848485	397.196969697	80
1	81	276.872093023	395.720930233	81
1	82	654.837837838	396.747747748	82
1	83	213.951219512	397.06097561	83
1	84	313.832061069	402.625954198	84
1	85	443.079545455	401.113636364	85
1	86	429.469273743	403.43575419	86
1	87	377.74301676	404.044692737	87
1	88	457.72972973	403.047297297	88
1	89	702.671875	406.140625	89
1	90	482.493902439	407.963414634	90
1	91	639.150943396	407.886792453	91
1	92	338.693641618	408.861271676	92
1	93	358.956331878	410.126637555	93
1	94	299.396226415	410.089622642	94
1	95	587.48	410.72	95
1	96	623.685714286	411.25	96
1	97	658.078431373	415.529411765	97
1	98	440.6625	415.06875	98
1	99	373.129032258	417.569892473	99
1	100	423.983050847	417.016949153	100
1	101	576.433962264	416.490566038	101
1	102	327.148571429	421.017142857	102
1	103	493.217391304	419.702898551	103
1	104	379.803921569	426.362745098	104
1	105	679.432098765	426.50617284	105
1	106	345.472049689	425.583850932	106
1	107	372.319148936	430.840425532	107
1	108	225.178571429	433.535714286	108
1	109	671.243478261	433.834782609	109
1	110	510.302631579	434.934210526	110
1	111	440.344444444	436.933333333	111
1	112	533.525252525	436.202020202	112
1	113	498.825301205	438.054216867	113
1	114	382.510067114	443.295302013	114
1	115	640.631578947	439.013157895	115
1	116	697.44	439.34	116
1	117	650.792857143	444.314285714	117
1	118	397.0	446.81	118
1	119	557.816666667	449.227777778	119
1	120	686.811320755	451.981132075	120
1	121	325.024390244	452.463414634	121
1	122	669.163636364	451.345454545	122
1	123	641.255172414	458.172413793	123
1	124	620.288288288	460.27027027	124
1	125	664.623762376	472.633663366	125
1	126	649.120689655	479.172413793	126
1	127	676.126436782	481.770114943	127
1	128	577.014492754	485.492753623	128
1	129	728.697247706	520.834862385	129
1	130	716.5	529.870967742	130
1	131	497.078947368	570.302631579	131
1	132	467.839694656	584.618320611	132
1	133	767.235294118	590.803921569	133
1	134	457.757575758	599.313131313	134
1	135	778.82	612.58	135
1	136	496.253012048	635.228915663	136
1	137	226.0	636.75	137
1	138	253.75	653.625	138
1	139	282.72	715.78	139
