# Supplementary material for: Assessment of the kidney and lung as immune barriers and hematopoietic sites in the invasive apple snail Pomacea canaliculata
Source: PeerJ. 2018 Oct 12;6:e5789. doi: 10.7717/peerj.5789 (PMC6187997; doi:10.7717/peerj.5789)
Supplement: Data S1 [file peerj-06-5789-s002.zip › T2/Im16_Nuclei.txt]

ImageNumber	ObjectNumber	Location_Center_X	Location_Center_Y	Number_Object_Number
1	1	511.255813953	10.2790697674	1
1	2	523.736111111	32.5416666667	2
1	3	601.254237288	57.9661016949	3
1	4	659.263157895	61.6052631579	4
1	5	459.842105263	62.9561403509	5
1	6	472.261904762	73.7857142857	6
1	7	654.205882353	81.6470588235	7
1	8	696.581818182	84.2181818182	8
1	9	427.01369863	85.6301369863	9
1	10	623.434210526	94.7631578947	10
1	11	690.256410256	109.641025641	11
1	12	29.0384615385	173.788461538	12
1	13	736.208333333	179.958333333	13
1	14	138.511111111	223.222222222	14
1	15	375.083969466	224.183206107	15
1	16	142.65	235.95	16
1	17	768.476190476	234.785714286	17
1	18	764.893333333	263.56	18
1	19	315.064777328	268.165991903	19
1	20	313.163636364	287.109090909	20
1	21	286.686567164	291.059701493	21
1	22	354.284722222	294.923611111	22
1	23	402.831168831	300.363636364	23
1	24	509.602272727	300.886363636	24
1	25	501.177419355	304.370967742	25
1	26	507.239130435	310.086956522	26
1	27	378.076923077	310.930769231	27
1	28	390.047945205	313.609589041	28
1	29	385.070588235	323.352941176	29
1	30	407.666666667	324.64978903	30
1	31	357.335766423	325.649635036	31
1	32	430.486842105	324.828947368	32
1	33	422.546099291	322.95035461	33
1	34	463.355932203	334.355932203	34
1	35	473.564102564	335.935897436	35
1	36	526.100502513	334.246231156	36
1	37	609.819277108	337.78313253	37
1	38	415.203883495	348.009708738	38
1	39	467.96	343.293333333	39
1	40	579.093220339	344.118644068	40
1	41	531.170212766	351.872340426	41
1	42	436.193548387	355.516129032	42
1	43	391.535947712	355.431372549	43
1	44	529.838235294	358.985294118	44
1	45	482.444444444	360.634920635	45
1	46	499.654929577	359.612676056	46
1	47	255.381355932	366.440677966	47
1	48	427.952941176	370.682352941	48
1	49	392.47260274	373.760273973	49
1	50	417.650887574	375.674556213	50
1	51	526.820512821	382.487179487	51
1	52	441.505976096	385.804780876	52
1	53	181.194805195	385.779220779	53
1	54	300.595744681	388.510638298	54
1	55	392.610687023	386.114503817	55
1	56	462.551020408	384.680272109	56
1	57	139.35	385.075	57
1	58	588.495798319	387.638655462	58
1	59	410.681818182	389.784090909	59
1	60	390.004484305	398.820627803	60
1	61	440.962790698	401.16744186	61
1	62	468.488235294	405.105882353	62
1	63	427.102040816	408.003401361	63
1	64	532.516666667	405.35	64
1	65	481.553571429	406.232142857	65
1	66	407.136	411.872	66
1	67	419.12962963	412.277777778	67
1	68	392.541401274	413.337579618	68
1	69	523.451612903	413.338709677	69
1	70	557.427083333	412.708333333	70
1	71	457.951871658	416.855614973	71
1	72	521.585	422.09	72
1	73	530.757575758	418.454545455	73
1	74	488.054545455	421.036363636	74
1	75	444.816666667	420.766666667	75
1	76	385.876712329	423.404109589	76
1	77	565.080645161	424.35483871	77
1	78	475.551724138	424.593103448	78
1	79	338.039370079	428.897637795	79
1	80	458.974683544	428.075949367	80
1	81	365.677165354	428.015748031	81
1	82	410.720779221	430.558441558	82
1	83	437.272727273	433.404040404	83
1	84	507.55	438.725	84
1	85	390.961538462	438.141025641	85
1	86	414.26119403	441.440298507	86
1	87	460.6	440.296969697	87
1	88	321.403508772	450.692982456	88
1	89	330.24	451.386666667	89
1	90	504.060344828	447.301724138	90
1	91	391.274111675	455.101522843	91
1	92	378.592814371	453.047904192	92
1	93	429.923076923	455.28021978	93
1	94	327.510638298	458.755319149	94
1	95	368.68627451	459.137254902	95
1	96	476.733870968	461.153225806	96
1	97	585.222222222	462.855555556	97
1	98	354.265625	463.8515625	98
1	99	506.674074074	464.740740741	99
1	100	543.101449275	463.527536232	100
1	101	330.763513514	469.547297297	101
1	102	549.9	473.9	102
1	103	459.850574713	477.873563218	103
1	104	632.852173913	476.669565217	104
1	105	571.591216216	486.442567568	105
1	106	644.96031746	480.341269841	106
1	107	479.421455939	484.950191571	107
1	108	659.648	484.728	108
1	109	300.0	484.828767123	109
1	110	322.638888889	485.435185185	110
1	111	581.390243902	486.170731707	111
1	112	669.85	487.4625	112
1	113	313.253012048	486.301204819	113
1	114	389.817204301	491.032258065	114
1	115	474.217391304	492.043478261	115
1	116	495.885964912	512.578947368	116
1	117	187.367346939	517.06122449	117
1	118	514.362204724	527.094488189	118
1	119	451.379844961	539.162790698	119
1	120	417.188034188	559.94017094	120
1	121	405.397790055	559.845303867	121
1	122	138.731707317	600.512195122	122
1	123	739.469387755	648.12244898	123
1	124	492.721311475	669.295081967	124
1	125	390.025316456	692.151898734	125
1	126	629.277777778	696.481481481	126
1	127	659.31147541	696.032786885	127
1	128	364.080645161	709.612903226	128
1	129	674.76	709.42	129
1	130	621.512195122	713.341463415	130
1	131	663.553191489	719.14893617	131
1	132	417.213114754	729.147540984	132
1	133	604.285714286	731.785714286	133
1	134	590.148148148	734.203703704	134
1	135	653.152173913	735.695652174	135
1	136	633.414634146	736.756097561	136
1	137	667.128205128	737.025641026	137
1	138	415.623188406	743.550724638	138
1	139	424.549019608	749.647058824	139
1	140	597.176470588	765.676470588	140
1	141	388.019230769	781.596153846	141
