# Supplementary material for: Assessment of the kidney and lung as immune barriers and hematopoietic sites in the invasive apple snail Pomacea canaliculata
Source: PeerJ. 2018 Oct 12;6:e5789. doi: 10.7717/peerj.5789 (PMC6187997; doi:10.7717/peerj.5789)
Supplement: Data S1 [file peerj-06-5789-s002.zip › T2/Im17_Nuclei.txt]

ImageNumber	ObjectNumber	Location_Center_X	Location_Center_Y	Number_Object_Number
1	1	176.089285714	3.89285714286	1
1	2	279.631578947	50.9473684211	2
1	3	549.354166667	50.8541666667	3
1	4	307.258823529	68.5529411765	4
1	5	256.943820225	101.685393258	5
1	6	367.638297872	125.531914894	6
1	7	335.963414634	127.87804878	7
1	8	86.7884615385	137.0	8
1	9	342.336363636	137.972727273	9
1	10	362.605263158	149.421052632	10
1	11	341.974226804	171.298969072	11
1	12	328.737623762	173.207920792	12
1	13	393.804347826	179.652173913	13
1	14	357.467105263	182.539473684	14
1	15	374.473684211	185.526315789	15
1	16	152.914285714	185.842857143	16
1	17	211.954545455	186.560606061	17
1	18	110.353846154	189.553846154	18
1	19	327.972067039	194.731843575	19
1	20	368.957264957	198.58974359	20
1	21	169.218181818	198.672727273	21
1	22	380.454545455	199.95959596	22
1	23	483.103773585	202.698113208	23
1	24	378.892857143	205.017857143	24
1	25	476.714285714	205.4375	25
1	26	281.565789474	209.355263158	26
1	27	483.295774648	211.732394366	27
1	28	333.535714286	210.517857143	28
1	29	425.222222222	220.39869281	29
1	30	448.351464435	215.037656904	30
1	31	266.128654971	225.695906433	31
1	32	407.24137931	231.172413793	32
1	33	454.421052632	230.315789474	33
1	34	317.526717557	233.503816794	34
1	35	472.944444444	233.301587302	35
1	36	363.37007874	238.42519685	36
1	37	267.445205479	241.424657534	37
1	38	64.6071428571	243.785714286	38
1	39	248.729411765	244.929411765	39
1	40	265.051282051	251.692307692	40
1	41	510.294117647	256.529411765	41
1	42	629.609756098	261.829268293	42
1	43	620.236486486	266.283783784	43
1	44	625.672268908	283.142857143	44
1	45	616.063636364	283.154545455	45
1	46	288.560669456	286.213389121	46
1	47	591.897727273	286.0	47
1	48	600.168674699	287.0	48
1	49	490.37037037	283.740740741	49
1	50	147.576271186	288.084745763	50
1	51	176.191780822	290.191780822	51
1	52	220.736111111	296.729166667	52
1	53	699.293233083	307.308270677	53
1	54	164.852941176	306.31372549	54
1	55	195.816666667	305.375	55
1	56	435.759124088	306.445255474	56
1	57	271.275	308.3125	57
1	58	244.847826087	316.282608696	58
1	59	718.316326531	316.775510204	59
1	60	179.021276596	318.510638298	60
1	61	720.551724138	323.120689655	61
1	62	666.863636364	320.75	62
1	63	210.469387755	323.040816327	63
1	64	197.980582524	325.72815534	64
1	65	142.604938272	328.444444444	65
1	66	323.255434783	331.375	66
1	67	167.357894737	330.010526316	67
1	68	222.684491979	343.192513369	68
1	69	164.75	343.458333333	69
1	70	244.111111111	343.64957265	70
1	71	425.976851852	345.513888889	71
1	72	205.307692308	344.395604396	72
1	73	744.701923077	350.028846154	73
1	74	727.302158273	349.690647482	74
1	75	792.581081081	354.540540541	75
1	76	158.951219512	358.414634146	76
1	77	225.016528926	357.289256198	77
1	78	205.855670103	361.030927835	78
1	79	566.0	361.68	79
1	80	177.518672199	363.564315353	80
1	81	738.036363636	365.509090909	81
1	82	763.4	363.98	82
1	83	701.650943396	369.009433962	83
1	84	234.677165354	372.826771654	84
1	85	268.321138211	377.020325203	85
1	86	746.354166667	376.958333333	86
1	87	771.5	379.333333333	87
1	88	491.857142857	380.836734694	88
1	89	240.540372671	383.49068323	89
1	90	449.510309278	380.81443299	90
1	91	701.467213115	383.073770492	91
1	92	269.276595745	390.372340426	92
1	93	719.061946903	386.451327434	93
1	94	218.747058824	386.523529412	94
1	95	231.854545455	394.145454545	95
1	96	259.147368421	395.852631579	96
1	97	700.339622642	394.386792453	97
1	98	241.944444444	396.214285714	98
1	99	227.87804878	399.243902439	99
1	100	744.992805755	397.589928058	100
1	101	735.194805195	398.909090909	101
1	102	251.739726027	398.767123288	102
1	103	790.745098039	401.215686275	103
1	104	737.217948718	406.58974359	104
1	105	704.779411765	410.455882353	105
1	106	770.459770115	411.310344828	106
1	107	735.457627119	412.372881356	107
1	108	758.090909091	412.878787879	108
1	109	229.437908497	418.908496732	109
1	110	796.028571429	415.4	110
1	111	697.175925926	418.694444444	111
1	112	768.775	423.066666667	112
1	113	284.948717949	426.123076923	113
1	114	721.153153153	426.207207207	114
1	115	432.466666667	433.066666667	115
1	116	709.313953488	430.918604651	116
1	117	307.390070922	430.531914894	117
1	118	262.765957447	436.042553191	118
1	119	281.62	442.286666667	119
1	120	743.309090909	438.181818182	120
1	121	251.662251656	440.635761589	121
1	122	269.693333333	446.1	122
1	123	695.568421053	446.436842105	123
1	124	739.9125	450.3875	124
1	125	330.282608696	452.195652174	125
1	126	418.447761194	454.626865672	126
1	127	702.779661017	453.644067797	127
1	128	310.777777778	453.812865497	128
1	129	349.329842932	452.905759162	129
1	130	679.103896104	453.74025974	130
1	131	291.555555556	459.055555556	131
1	132	399.497354497	459.62962963	132
1	133	605.088888889	458.822222222	133
1	134	664.487179487	458.760683761	134
1	135	643.924731183	462.11827957	135
1	136	334.136125654	463.434554974	136
1	137	636.087719298	465.807017544	137
1	138	311.012	468.38	138
1	139	285.359223301	469.339805825	139
1	140	768.630630631	471.837837838	140
1	141	254.61627907	471.23255814	141
1	142	127.013157895	472.934210526	142
1	143	237.196969697	470.431818182	143
1	144	576.581560284	471.219858156	144
1	145	296.467741935	477.004032258	145
1	146	616.181818182	477.424242424	146
1	147	794.576271186	479.661016949	147
1	148	329.023148148	482.407407407	148
1	149	606.277108434	481.096385542	149
1	150	630.791666667	478.808333333	150
1	151	270.236111111	483.666666667	151
1	152	534.369863014	493.45890411	152
1	153	452.723076923	489.446153846	153
1	154	467.707006369	492.210191083	154
1	155	355.05952381	492.166666667	155
1	156	320.075630252	495.831932773	156
1	157	592.46031746	495.53968254	157
1	158	527.372881356	499.610169492	158
1	159	218.978873239	498.443661972	159
1	160	474.925373134	499.067164179	160
1	161	294.986547085	499.609865471	161
1	162	275.124223602	506.273291925	162
1	163	312.488888889	507.235555556	163
1	164	465.415662651	512.548192771	164
1	165	186.117647059	513.480392157	165
1	166	496.371859296	511.648241206	166
1	167	317.025641026	519.0	167
1	168	325.803278689	516.549180328	168
1	169	513.10619469	517.345132743	169
1	170	519.044444444	520.244444444	170
1	171	287.90625	522.5859375	171
1	172	269.284313725	521.725490196	172
1	173	232.193877551	522.224489796	173
1	174	197.851851852	523.5	174
1	175	348.616883117	521.584415584	175
1	176	278.342105263	525.210526316	176
1	177	277.537878788	535.166666667	177
1	178	760.256410256	534.615384615	178
1	179	371.493670886	537.455696203	179
1	180	305.236686391	538.49704142	180
1	181	251.5	540.65	181
1	182	212.609756098	540.658536585	182
1	183	294.305882353	540.541176471	183
1	184	491.368421053	542.368421053	184
1	185	262.588235294	543.893048128	185
1	186	343.5	543.0	186
1	187	486.40952381	546.961904762	187
1	188	240.806451613	544.225806452	188
1	189	278.167883212	545.299270073	189
1	190	318.492537313	546.895522388	190
1	191	220.325	551.55	191
1	192	713.857142857	553.285714286	192
1	193	155.205128205	555.230769231	193
1	194	179.5	552.78125	194
1	195	193.558139535	554.558139535	195
1	196	200.058823529	561.745098039	196
1	197	328.288288288	555.063063063	197
1	198	272.441860465	559.441860465	198
1	199	347.810126582	559.64556962	199
1	200	251.352941176	562.455882353	200
1	201	206.383561644	567.95890411	201
1	202	321.280254777	566.624203822	202
1	203	216.172413793	567.781609195	203
1	204	470.64556962	573.696202532	204
1	205	239.60483871	578.016129032	205
1	206	259.226666667	581.193333333	206
1	207	340.686956522	587.539130435	207
1	208	194.587301587	588.793650794	208
1	209	117.943396226	591.037735849	209
1	210	317.227272727	595.962121212	210
1	211	449.069565217	594.608695652	211
1	212	239.05785124	593.041322314	212
1	213	300.801801802	593.477477477	213
1	214	354.855670103	603.670103093	214
1	215	249.6625	606.65	215
1	216	346.618556701	606.649484536	216
1	217	359.081632653	610.163265306	217
1	218	341.392405063	667.126582278	218
1	219	698.369863014	686.616438356	219
1	220	178.0625	692.083333333	220
1	221	672.098360656	704.606557377	221
1	222	170.045454545	728.272727273	222
1	223	723.368421053	739.859649123	223
1	224	729.22972973	745.22972973	224
1	225	209.854545455	751.581818182	225
1	226	505.703125	769.515625	226
1	227	455.922580645	776.116129032	227
1	228	695.641509434	776.79245283	228
1	229	462.452830189	792.20754717	229
1	230	513.826086957	791.347826087	230
