# Supplementary material for: Assessment of the kidney and lung as immune barriers and hematopoietic sites in the invasive apple snail Pomacea canaliculata
Source: PeerJ. 2018 Oct 12;6:e5789. doi: 10.7717/peerj.5789 (PMC6187997; doi:10.7717/peerj.5789)
Supplement: Data S1 [file peerj-06-5789-s002.zip › T3/Im01_Nuclei.txt]

ImageNumber	ObjectNumber	Location_Center_X	Location_Center_Y	Number_Object_Number
1	1	517.121212121	318.833333333	1
1	2	530.586206897	319.551724138	2
1	3	537.527027027	325.472972973	3
1	4	505.205882353	336.514705882	4
1	5	504.346153846	349.759615385	5
1	6	518.612244898	358.632653061	6
1	7	528.295454545	359.125	7
1	8	465.285714286	360.989795918	8
1	9	486.917808219	360.273972603	9
1	10	393.672727273	375.245454545	10
1	11	479.298076923	376.5	11
1	12	429.161538462	381.176923077	12
1	13	403.441860465	382.279069767	13
1	14	441.698113208	385.264150943	14
1	15	481.99382716	386.87654321	15
1	16	406.636363636	389.081818182	16
1	17	495.646341463	393.646341463	17
1	18	394.103658537	397.597560976	18
1	19	446.983606557	401.885245902	19
1	20	383.973684211	405.789473684	20
1	21	402.56	414.86	21
1	22	487.329113924	415.784810127	22
1	23	341.740740741	419.703703704	23
1	24	545.416666667	425.583333333	24
1	25	435.521276596	427.191489362	25
1	26	470.4125	432.4625	26
1	27	484.13836478	434.616352201	27
1	28	387.585185185	442.266666667	28
1	29	418.08	440.706666667	29
1	30	508.022988506	441.436781609	30
1	31	485.608695652	444.304347826	31
1	32	466.922077922	446.948051948	32
1	33	495.111111111	448.958333333	33
1	34	388.096385542	451.168674699	34
1	35	377.430379747	452.126582278	35
1	36	401.172839506	454.728395062	36
1	37	418.117647059	455.62745098	37
1	38	330.981481481	457.12962963	38
1	39	362.212121212	458.5	39
1	40	457.701030928	459.87628866	40
1	41	377.25	467.210526316	41
1	42	355.710280374	471.401869159	42
1	43	368.558139535	477.023255814	43
1	44	342.643835616	478.904109589	44
1	45	396.7	480.11	45
1	46	404.770114943	479.620689655	46
1	47	320.223880597	486.358208955	47
1	48	410.227272727	486.363636364	48
1	49	336.106666667	487.76	49
1	50	430.319148936	491.489361702	50
1	51	354.063492063	493.349206349	51
1	52	322.37	497.23	52
1	53	390.1875	498.46875	53
1	54	400.575	499.225	54
1	55	365.837837838	505.797297297	55
1	56	516.802325581	518.465116279	56
1	57	550.869565217	567.260869565	57
