# Supplementary material for: Assessment of the kidney and lung as immune barriers and hematopoietic sites in the invasive apple snail Pomacea canaliculata
Source: PeerJ. 2018 Oct 12;6:e5789. doi: 10.7717/peerj.5789 (PMC6187997; doi:10.7717/peerj.5789)
Supplement: Data S1 [file peerj-06-5789-s002.zip › T3/Im03_Nuclei.txt]

ImageNumber	ObjectNumber	Location_Center_X	Location_Center_Y	Number_Object_Number
1	1	360.7	27.225	1
1	2	424.048780488	33.2926829268	2
1	3	425.848101266	46.6708860759	3
1	4	446.869565217	48.347826087	4
1	5	419.974358974	51.6153846154	5
1	6	420.0875	84.675	6
1	7	416.763636364	151.363636364	7
1	8	407.033707865	170.550561798	8
1	9	563.152173913	179.108695652	9
1	10	429.736842105	202.368421053	10
1	11	487.471698113	226.132075472	11
1	12	423.564102564	239.487179487	12
1	13	416.050847458	256.593220339	13
1	14	445.25	263.892857143	14
1	15	411.468085106	265.723404255	15
1	16	467.311111111	267.044444444	16
1	17	432.073033708	267.185393258	17
1	18	470.505617978	273.617977528	18
1	19	423.714285714	280.238095238	19
1	20	440.568493151	282.424657534	20
1	21	415.58490566	292.132075472	21
1	22	429.964285714	300.714285714	22
1	23	408.861386139	314.158415842	23
1	24	382.981481481	313.777777778	24
1	25	506.013468013	311.96969697	25
1	26	462.443037975	313.791139241	26
1	27	387.423076923	318.211538462	27
1	28	443.886075949	319.607594937	28
1	29	400.357142857	323.5	29
1	30	418.637362637	325.791208791	30
1	31	505.372340426	325.617021277	31
1	32	460.590361446	327.590361446	32
1	33	411.180327869	327.491803279	33
1	34	392.863636364	332.518181818	34
1	35	790.65	332.625	35
1	36	437.834951456	334.077669903	36
1	37	425.423076923	340.692307692	37
1	38	384.048543689	341.922330097	38
1	39	408.229166667	345.958333333	39
1	40	441.919708029	345.562043796	40
1	41	473.662337662	347.909090909	41
1	42	472.442857143	354.257142857	42
1	43	409.637681159	354.855072464	43
1	44	426.28125	354.989583333	44
1	45	306.020618557	356.721649485	45
1	46	438.066326531	357.336734694	46
1	47	455.46031746	361.19047619	47
1	48	418.612244898	361.775510204	48
1	49	428.935483871	364.688172043	49
1	50	664.527777778	369.361111111	50
1	51	451.242718447	370.349514563	51
1	52	387.96875	372.359375	52
1	53	428.87804878	381.12195122	53
1	54	309.846938776	381.275510204	54
1	55	379.488372093	381.790697674	55
1	56	439.43902439	385.756097561	56
1	57	393.19760479	388.02994012	57
1	58	470.022727273	396.318181818	58
1	59	420.888888889	396.6	59
1	60	428.732758621	401.060344828	60
1	61	465.2890625	400.703125	61
1	62	446.557971014	408.130434783	62
1	63	436.722222222	421.111111111	63
1	64	449.981308411	420.018691589	64
1	65	412.55483871	427.561290323	65
1	66	479.405063291	435.164556962	66
1	67	422.188679245	438.028301887	67
1	68	394.493975904	439.253012048	68
1	69	451.736196319	439.417177914	69
1	70	433.230769231	452.747252747	70
1	71	466.229591837	464.739795918	71
1	72	670.641025641	464.230769231	72
1	73	383.976744186	482.674418605	73
1	74	329.854545455	685.436363636	74
