# Supplementary material for: Assessment of the kidney and lung as immune barriers and hematopoietic sites in the invasive apple snail Pomacea canaliculata
Source: PeerJ. 2018 Oct 12;6:e5789. doi: 10.7717/peerj.5789 (PMC6187997; doi:10.7717/peerj.5789)
Supplement: Data S1 [file peerj-06-5789-s002.zip › T3/Im04_Nuclei.txt]

ImageNumber	ObjectNumber	Location_Center_X	Location_Center_Y	Number_Object_Number
1	1	313.623655914	38.688172043	1
1	2	291.243902439	44.5365853659	2
1	3	700.5	139.5	3
1	4	706.153846154	175.576923077	4
1	5	681.672413793	178.068965517	5
1	6	714.211538462	188.653846154	6
1	7	684.75	208.05	7
1	8	610.373333333	209.893333333	8
1	9	209.972727273	215.481818182	9
1	10	631.384615385	212.571428571	10
1	11	192.416666667	215.930555556	11
1	12	624.910714286	219.5	12
1	13	657.650406504	222.325203252	13
1	14	196.523076923	227.215384615	14
1	15	417.132701422	228.341232227	15
1	16	641.127272727	229.236363636	16
1	17	223.0125	230.275	17
1	18	436.673170732	229.595121951	18
1	19	592.281609195	230.936781609	19
1	20	609.554347826	233.195652174	20
1	21	683.098765432	233.518518519	21
1	22	539.008849558	241.89380531	22
1	23	248.904761905	243.357142857	23
1	24	281.803921569	243.803921569	24
1	25	607.571428571	245.526315789	25
1	26	440.844155844	249.37012987	26
1	27	646.769230769	249.846153846	27
1	28	232.246376812	252.594202899	28
1	29	581.336734694	253.183673469	29
1	30	636.187969925	252.992481203	30
1	31	263.902912621	253.530744337	31
1	32	518.892405063	255.126582278	32
1	33	544.231343284	256.902985075	33
1	34	611.565217391	256.869565217	34
1	35	529.330508475	259.737288136	35
1	36	655.636363636	259.636363636	36
1	37	234.072727273	261.454545455	37
1	38	323.457894737	260.568421053	38
1	39	629.064171123	262.620320856	39
1	40	717.82278481	262.101265823	40
1	41	281.916666667	263.520833333	41
1	42	498.178294574	266.496124031	42
1	43	542.805194805	269.506493506	43
1	44	485.0	268.65	44
1	45	246.030075188	270.842105263	45
1	46	304.191780822	273.506849315	46
1	47	428.144067797	270.372881356	47
1	48	447.347826087	273.304347826	48
1	49	570.520833333	272.09375	49
1	50	649.752941176	272.2	50
1	51	596.179775281	273.016853933	51
1	52	371.089041096	279.226027397	52
1	53	460.212121212	281.747474747	53
1	54	247.128440367	283.52293578	54
1	55	627.375	283.675	55
1	56	340.685714286	284.354285714	56
1	57	486.850746269	285.865671642	57
1	58	585.773333333	285.693333333	58
1	59	650.87755102	284.489795918	59
1	60	237.43442623	287.803278689	60
1	61	596.387387387	287.801801802	61
1	62	277.92173913	289.643478261	62
1	63	315.423423423	289.792792793	63
1	64	326.772727273	289.787878788	64
1	65	252.090909091	291.792207792	65
1	66	263.25974026	291.337662338	66
1	67	559.291525424	296.115254237	67
1	68	296.591240876	293.722627737	68
1	69	271.407407407	295.87037037	69
1	70	385.299319728	296.843537415	70
1	71	603.369230769	298.738461538	71
1	72	506.2	297.102325581	72
1	73	369.055214724	297.374233129	73
1	74	448.076923077	298.815384615	74
1	75	522.411214953	298.626168224	75
1	76	405.344262295	301.459016393	76
1	77	536.806451613	298.766129032	77
1	78	326.25	305.779411765	78
1	79	421.918699187	305.495934959	79
1	80	286.923076923	306.0	80
1	81	356.171875	307.25	81
1	82	389.115384615	307.519230769	82
1	83	637.119047619	307.80952381	83
1	84	470.75	308.153846154	84
1	85	483.518716578	308.331550802	85
1	86	500.9375	311.75	86
1	87	269.696774194	310.15483871	87
1	88	514.534161491	311.403726708	88
1	89	444.367231638	312.824858757	89
1	90	456.336734694	314.37755102	90
1	91	538.230088496	313.831858407	91
1	92	592.419847328	314.335877863	92
1	93	337.878306878	311.534391534	93
1	94	367.152671756	314.969465649	94
1	95	572.855421687	312.409638554	95
1	96	608.181818182	312.060606061	96
1	97	231.5	315.5	97
1	98	420.793103448	316.818965517	98
1	99	640.93373494	319.692771084	99
1	100	433.769911504	320.362831858	100
1	101	489.0	320.188571429	101
1	102	618.883333333	318.116666667	102
1	103	391.684210526	320.754385965	103
1	104	477.011428571	322.022857143	104
1	105	350.601398601	321.93006993	105
1	106	669.881355932	321.440677966	106
1	107	362.796610169	325.677966102	107
1	108	407.337579618	325.191082803	108
1	109	455.973684211	326.796052632	109
1	110	528.722222222	326.291666667	110
1	111	303.822222222	326.061111111	111
1	112	586.56133829	326.955390335	112
1	113	438.462365591	332.032258065	113
1	114	627.539007092	330.80141844	114
1	115	330.517948718	329.502564103	115
1	116	355.5	334.350746269	116
1	117	468.014035088	336.89122807	117
1	118	368.434782609	334.115942029	118
1	119	429.565217391	333.847826087	119
1	120	675.544303797	335.341772152	120
1	121	509.979381443	337.742268041	121
1	122	448.961389961	340.254826255	122
1	123	498.735955056	337.325842697	123
1	124	521.693877551	340.591836735	124
1	125	701.133333333	338.777777778	125
1	126	386.646153846	341.082051282	126
1	127	373.417322835	342.826771654	127
1	128	284.472440945	343.858267717	128
1	129	414.990566038	343.20754717	129
1	130	487.476744186	342.73255814	130
1	131	586.434482759	344.462068966	131
1	132	436.086363636	347.527272727	132
1	133	527.59375	347.25	133
1	134	473.678571429	346.988095238	134
1	135	392.790513834	351.300395257	135
1	136	543.542857143	349.7	136
1	137	568.844262295	348.31147541	137
1	138	371.317535545	352.890995261	138
1	139	307.0	352.776119403	139
1	140	498.205020921	355.991631799	140
1	141	753.177419355	353.532258065	141
1	142	463.574879227	354.434782609	142
1	143	348.304347826	354.844720497	143
1	144	417.23381295	360.888489209	144
1	145	448.0591133	357.487684729	145
1	146	363.662790698	366.271317829	146
1	147	534.192592593	364.911111111	147
1	148	430.677130045	365.721973094	148
1	149	466.352941176	367.857142857	149
1	150	442.718518519	369.548148148	150
1	151	455.993243243	366.5	151
1	152	348.914893617	369.70212766	152
1	153	569.171052632	371.289473684	153
1	154	343.431372549	374.490196078	154
1	155	405.523076923	372.346153846	155
1	156	736.537037037	372.203703704	156
1	157	475.283464567	373.409448819	157
1	158	493.120772947	377.821256039	158
1	159	550.168421053	375.778947368	159
1	160	433.858108108	378.689189189	160
1	161	446.541666667	380.75	161
1	162	510.208333333	380.354166667	162
1	163	371.963369963	380.26007326	163
1	164	332.298969072	385.81443299	164
1	165	309.71875	384.984375	165
1	166	322.145695364	384.98013245	166
1	167	624.283018868	387.566037736	167
1	168	408.481675393	387.09947644	168
1	169	418.59375	389.578125	169
1	170	463.151515152	390.373737374	170
1	171	344.275641026	394.506410256	171
1	172	383.943548387	395.129032258	172
1	173	396.67281106	394.023041475	173
1	174	595.532608696	399.902173913	174
1	175	423.258064516	397.89516129	175
1	176	373.340425532	398.872340426	176
1	177	301.336065574	403.303278689	177
1	178	410.454198473	403.496183206	178
1	179	322.231884058	407.072463768	179
1	180	365.153409091	408.0625	180
1	181	477.05	407.6625	181
1	182	344.673796791	412.56684492	182
1	183	423.16091954	410.385057471	183
1	184	355.675	416.0875	184
1	185	379.616352201	414.553459119	185
1	186	283.463768116	416.130434783	186
1	187	308.768518519	415.231481481	187
1	188	459.591836735	416.87755102	188
1	189	512.834862385	418.495412844	189
1	190	471.625954198	419.465648855	190
1	191	423.877906977	420.872093023	191
1	192	396.129251701	425.319727891	192
1	193	366.513513514	428.459459459	193
1	194	334.257731959	427.541237113	194
1	195	298.741935484	430.459677419	195
1	196	380.095238095	432.047619048	196
1	197	314.290322581	431.822580645	197
1	198	510.784615385	434.153846154	198
1	199	381.624505929	444.071146245	199
1	200	344.404958678	442.67768595	200
1	201	360.979020979	443.657342657	201
1	202	520.401826484	444.328767123	202
1	203	331.917355372	446.479338843	203
1	204	320.211382114	452.25203252	204
1	205	211.974358974	453.948717949	205
1	206	218.890909091	459.6	206
1	207	344.42	460.16	207
1	208	365.617021277	470.70212766	208
1	209	316.085106383	472.70212766	209
1	210	337.625	474.541666667	210
1	211	376.041322314	475.115702479	211
1	212	570.976653696	480.684824903	212
1	213	509.907894737	486.75	213
1	214	338.261682243	486.345794393	214
1	215	760.348837209	497.697674419	215
1	216	349.577586207	498.681034483	216
1	217	300.976190476	500.666666667	217
1	218	366.695652174	501.913043478	218
1	219	314.876404494	503.797752809	219
1	220	289.361538462	505.015384615	220
1	221	334.758122744	510.906137184	221
1	222	350.210526316	517.263157895	222
1	223	366.333333333	517.104166667	223
1	224	297.230769231	520.076923077	224
1	225	355.892307692	522.261538462	225
1	226	297.024691358	534.074074074	226
1	227	346.553333333	539.426666667	227
1	228	309.88372093	540.918604651	228
1	229	271.556962025	553.734177215	229
1	230	292.2	555.036363636	230
1	231	252.811320755	584.094339623	231
1	232	543.509090909	590.581818182	232
1	233	600.035294118	594.282352941	233
1	234	406.22	607.173333333	234
1	235	703.244444444	658.711111111	235
